# Supplementary material for: Integrative and comparative single-cell analysis reveals transcriptomic difference between human tumefactive demyelinating lesion and glioma
Source: Commun Biol. 2022 Sep 9;5:941. doi: 10.1038/s42003-022-03900-0 (PMC9463163; doi:10.1038/s42003-022-03900-0)
Supplement: Supplementary file 4 — Supplementary Data 1-4 [file 42003_2022_3900_MOESM4_ESM.xlsx]

## Sheet: Supplementary Data 1
Supplementary Data 1. Source data for figure panels 1f, 1g, 2d, 2e, 3c
Source data for figure panels 1f
cell type	glioma	TDL
Non-immnue cell	0.950148	0.0498523
T cell	0.0135276	0.986472
Microglial cell	0.26087	0.73913
Source data for figure panels 1g
cluster	glioma	TDL
C0	0.00575643	0.470147
C3	0.00395755	0.154103
C4	0.000899442	0.112909
C11	0.00107933	0.0533689
C6	0.0323799	0.0688793
C9	0.00881453	0.0673783
C14	0.0212268	0.0166778
C15	0.000179888	0.0115077
Source data for figure panels 2d, 2e
cluster	glioma	TDL
C6	0.303541	0.696459
C9	0.108168	0.891832
C14	0.541284	0.458716
C15	0.0142857	0.985714
Source data for figure panels 3c
cluster	glioma	TDL
C1	0.996353	0.00364742
C2	0.882653	0.117347
C5	0.828829	0.171171
C7	0.975472	0.0245283
C8	0.994094	0.00590551
C10	0.993939	0.00606061
C12	0.990769	0.00923077
C13	1	0
C16	0.796875	0.203125
C17	0.979167	0.0208333

## Sheet: Supplementary Data 2
Supplementary Data 2. Differentially expressed genes (DEGs) that are upregulated or downregulated in cells of TDL by comparing to cells of glioma.
gene	p_val	avg_logFC	pct.1	pct.2	p_val_adj	TDL	Glioma
CCL4	1.14e-254	1.00294	0.89	0.999	3.23e-251	36.0405	12.5864
TRBC1	5.22e-28	0.997798	0.485	1	1.48e-24	7.34524	2.07681
IFNG	1.27e-85	0.960426	0.417	1	3.59e-82	4.34889	1.04718
IL32	4.79e-246	0.885516	0.796	1	1.35e-242	21.7918	8.40163
RGS1	0	0.88317	0.875	1	0	18.0831	6.89028
GZMK	9.2e-203	0.87167	0.766	1	2.6e-199	19.3298	7.50299
TRBC2	4.48e-47	0.866192	0.673	1	1.27e-43	9.09542	3.24563
PTPRC	7.32e-279	0.82176	0.802	0.996	2.07e-275	6.40452	2.25545
APOC1	2.79e-65	0.804001	0.731	1	7.89e-62	26.8892	11.4814
TNFAIP3	4.7e-168	0.796266	0.731	1	1.33e-164	9.26332	3.62886
GZMA	2.21e-116	0.795226	0.705	1	6.24e-113	10.3208	4.11109
PMAIP1	8.47e-07	0.789173	0.577	1	0.00239585	3.94485	1.24605
CD2	5.69e-48	0.787449	0.616	1	1.61e-44	4.48514	1.49576
GZMH	1.55e-20	0.785003	0.608	0.999	4.39e-17	6.03836	2.21032
ZNF331	3.45e-35	0.77934	0.646	0.999	9.75e-32	6.33361	2.36399
NKG7	3.74e-59	0.770886	0.457	0.995	1.06e-55	4.81132	1.68833
CCL5	1.14e-147	0.7707	0.81	1	3.21e-144	21.2544	9.29688
BCL11B	0.00562846	0.762024	0.531	0.981	1	3.37851	1.04354
CST7	3.28e-87	0.747716	0.697	0.998	9.29e-84	8.29363	3.40004
C1QA	2.48e-122	0.741036	0.396	1	7e-119	6.83108	2.73245
CXCL8	0	0.740642	0.275	1	0	3.93802	1.35449
CD3D	9.63e-115	0.734774	0.696	1	2.72e-111	7.62228	3.13537
TTN	0	0.728162	0.103	0.997	0	1.3656	0.142099
LYZ	0	0.72758	0.274	1	0	2.65974	0.767933
CD69	4.94e-55	0.726962	0.762	0.988	1.4e-51	15.0148	6.74114
IL1B	1.53e-255	0.726167	0.275	0.924	4.33e-252	3.98165	1.40992
DUSP2	1.14e-226	0.725697	0.881	1	3.23e-223	20.9359	9.61667
PRDM1	0.000238806	0.718572	0.502	0.988	0.675344	2.84549	0.874477
FYB1	3.49e-216	0.710839	0.761	0.997	9.86e-213	5.4323	2.15975
ZFP36L2	4.05e-279	0.69479	0.901	0.999	1.15e-275	19.549	9.25765
CRTAM	6.01e-274	0.678526	0.319	0.994	1.7e-270	2.08809	0.566787
TRAC	3.98e-62	0.677775	0.685	1	1.13e-58	7.32579	3.22738
SRGN	0	0.677402	0.887	1	0	20.0968	9.71579
SYNE2	2.78e-105	0.664684	0.348	0.922	7.86e-102	2.28088	0.687803
ALOX5AP	3.59e-89	0.658951	0.674	0.991	1.02e-85	4.77628	1.98861
CITED2	9.25e-06	0.650556	0.559	0.957	0.0261504	3.62341	1.41229
CCL3	0.000888407	0.649334	0.569	1	1	12.2315	5.91204
CTSZ	9.68e-100	0.648459	0.408	1	2.74e-96	4.5198	1.88603
SAT1	1.04e-91	0.643833	0.847	0.999	2.95e-88	19.0218	9.51696
C1QB	5.51e-98	0.640777	0.415	1	1.56e-94	7.06583	3.24975
CLEC2B	0.68647	0.632869	0.561	1	1	3.34103	1.30537
IER3	0	0.629409	0.271	1	0	2.75601	1.0016
PLIN2	1.07e-36	0.628739	0.46	1	3.04e-33	4.26317	1.80666
AC020916.1	0.312351	0.624657	0.532	1	1	3.26186	1.28199
CXCR4	6.74e-234	0.62346	0.918	1	1.91e-230	30.9408	16.123
IKZF1	2.11e-68	0.620762	0.431	0.987	5.98e-65	2.04736	0.638064
AREG	0	0.618944	0.213	0.999	0	1.78653	0.500583
CTSC	0.000273178	0.615257	0.542	0.985	0.772548	3.22776	1.28511
S100A11	3.87e-19	0.614285	0.586	0.998	1.1e-15	4.41443	1.92935
LGALS3	3.42e-78	0.611666	0.647	1	9.66e-75	4.67922	2.08068
APOE	2.42e-34	0.609579	0.896	1	6.85e-31	54.6443	29.2471
CYTOR	1.68e-23	0.608484	0.606	0.976	4.75e-20	3.86225	1.64591
RUNX3	0.00114135	0.607252	0.508	0.981	1	2.74012	1.03779
FKBP5	7.39e-36	0.606828	0.595	0.999	2.09e-32	3.20497	1.29203
TUBA4A	0.179415	0.603881	0.559	1	1	4.03475	1.75243
NR4A2	4.43e-08	0.602957	0.588	0.999	0.00012539	4.41012	1.96037
GPNMB	0	0.598529	0.309	0.988	0	3.7934	1.63455
ZFP36	1.25e-252	0.595252	0.889	1	3.52e-249	18.1589	9.56468
HCST	4.41e-113	0.592629	0.773	1	1.25e-109	7.08205	3.46834
CCL3L1	0	0.589912	0.28	0.967	0	3.25889	1.36103
KLF2	1.33e-136	0.58982	0.398	0.992	3.77e-133	5.26097	2.47125
CD3E	2.27e-89	0.587861	0.696	1	6.43e-86	6.55697	3.198
DUSP5	4.48e-84	0.587065	0.419	0.99	1.27e-80	2.32801	0.850227
CXCL13	0	0.583457	0.217	0.996	0	1.55548	0.42587
CXCL2	0	0.580047	0.122	1	0	1.21134	0.238067
CD3G	0.000165401	0.577998	0.564	1	0.467755	3.41473	1.47676
TYROBP	0	0.576206	0.287	0.968	0	3.8211	1.70959
IFI30	0	0.57527	0.291	1	0	3.23265	1.38109
MAFB	2.21e-168	0.552412	0.228	0.821	6.25e-165	2.37207	0.940827
CRIP1	6.05e-17	0.551987	0.635	0.999	1.71e-13	5.31768	2.63775
LCK	0.00615632	0.551389	0.502	1	1	2.38573	0.950686
IFITM1	1.46e-15	0.548203	0.477	0.996	4.13e-12	2.60966	1.08634
CORO1A	4.86e-144	0.547219	0.811	0.989	1.37e-140	8.09986	4.26478
HMGB2	3.17e-07	0.542827	0.601	0.977	0.000896353	3.2796	1.48689
C1QC	0	0.542222	0.319	1	0	4.91613	2.43996
FOSB	3.65e-90	0.538114	0.801	1	1.03e-86	12.1638	6.68569
APOC2	0	0.535026	0.24	0.992	0	3.23335	1.47928
SAMSN1	0.770224	0.533252	0.549	0.993	1	2.94466	1.31431
ITGB2	3.52e-06	0.530019	0.544	1	0.00996867	2.47237	1.04381
SLA	1.54e-128	0.526865	0.378	0.991	4.35e-125	1.4794	0.463969
AL499604.1	3.36e-167	0.521887	0.374	0.994	9.5e-164	1.76412	0.640225
CTSS	3e-122	0.52152	0.393	1	8.49e-119	2.85885	1.29068
NABP1	9.53e-170	0.516497	0.362	0.983	2.69e-166	1.50156	0.492451
CTSB	3.53e-47	0.512835	0.455	0.993	1e-43	4.7099	2.41906
ARL4C	0.00378614	0.510416	0.572	0.991	1	3.10637	1.46483
CYTIP	4.02e-25	0.509067	0.686	0.995	1.14e-21	4.57228	2.34926
RGS2	5e-09	0.505488	0.517	0.988	1.41e-05	3.10655	1.47712
UTRN	0	0.504967	0.264	0.987	0	1.0964	0.265233
STK17B	0.0854965	0.501829	0.52	0.976	1	2.61109	1.18624
IQGAP2	8.1e-144	0.489849	0.364	0.988	2.29e-140	1.22706	0.364559
GPSM3	0.743439	0.488497	0.535	0.978	1	1.99258	0.836093
IL2RG	7.63e-16	0.486339	0.483	1	2.16e-12	2.08324	0.895803
ATF3	1.29e-130	0.484912	0.398	0.999	3.65e-127	3.58434	1.82281
NR4A1	4.24e-22	0.48484	0.497	0.996	1.2e-18	3.32199	1.66146
TAGAP	1.02e-15	0.477124	0.519	0.991	2.89e-12	2.91549	1.42982
PLAUR	0	0.47479	0.208	0.987	0	1.5333	0.575755
EGR1	0.614359	0.474625	0.578	1	1	6.45507	3.63794
ZFP36L1	0.000692805	0.473696	0.551	1	1	3.27532	1.66222
APOBEC3G	4.68e-27	0.472275	0.48	0.998	1.32e-23	1.94272	0.835027
IFITM2	6.17e-16	0.470496	0.509	0.986	1.74e-12	2.33627	1.08414
NFKBIZ	7.49e-198	0.469376	0.352	1	2.12e-194	1.59575	0.623361
SLC38A1	0	0.46899	0.3	0.99	0	1.19841	0.375402
LCP1	4.5e-05	0.467749	0.597	0.991	0.127397	2.74108	1.34345
IL10	0	0.465438	0.155	0.987	0	0.886794	0.184642
CD52	6.82e-12	0.464067	0.668	1	1.93e-08	5.66504	3.19045
UCP2	2.88e-11	0.462194	0.483	0.989	8.14e-08	1.74687	0.730255
FCER1G	0	0.461521	0.238	0.972	0	1.98214	0.879715
GYPC	7.74e-22	0.461414	0.586	0.998	2.19e-18	2.54092	1.23217
CREM	3.91e-225	0.460111	0.352	0.987	1.11e-221	1.90133	0.831356
CD83	0	0.458673	0.288	0.991	0	2.53245	1.23294
RAC2	2.93e-25	0.457062	0.679	0.985	8.29e-22	4.42289	2.43345
IER2	9.52e-87	0.456542	0.793	1	2.69e-83	9.53637	5.67448
CAPG	0	0.448368	0.259	1	0	1.89049	0.84607
LAPTM5	6.09e-44	0.441255	0.62	0.999	1.72e-40	3.38686	1.82175
GIMAP4	1.16e-78	0.440881	0.419	0.995	3.28e-75	1.52525	0.624921
GIMAP7	5.58e-240	0.440267	0.319	0.973	1.58e-236	1.29997	0.480868
GZMB	0	0.438816	0.211	0.993	0	1.37855	0.533691
HLA-DQA1	6.6e-18	0.438511	0.617	1	1.87e-14	4.73113	2.69656
MYL12A	1.15e-105	0.437598	0.829	0.998	3.24e-102	9.22676	5.60225
HCLS1	7.13e-23	0.437555	0.469	0.989	2.01e-19	1.6564	0.715007
CD53	9.58e-29	0.437319	0.601	0.997	2.71e-25	2.54467	1.28903
IGKC	0	0.436508	0.065	0.979	0	1.24761	0.452609
GMFG	1.38e-07	0.435089	0.594	0.995	0.000389235	2.52668	1.28249
LBH	2.2e-114	0.43414	0.353	0.938	6.23e-111	1.45706	0.59174
LSP1	1.06e-08	0.432133	0.639	0.983	2.99e-05	3.56112	1.96073
BTG2	2.55e-55	0.431517	0.743	1	7.22e-52	7.10618	4.26515
CD7	2.47e-90	0.429506	0.383	0.96	7e-87	1.81007	0.828879
CEBPB	1.08e-152	0.424406	0.38	0.994	3.04e-149	2.77925	1.47223
FABP5	2.51e-06	0.422981	0.554	0.99	0.00711112	3.22565	1.76819
MS4A7	0	0.421719	0.209	0.996	0	1.68084	0.758413
ANXA1	0	0.420852	0.174	0.984	0	1.06518	0.355766
ID2	1.99e-23	0.419687	0.496	0.958	5.62e-20	3.40151	1.8929
CD48	1.16e-16	0.414083	0.683	1	3.29e-13	3.65975	2.07984
PCED1B-AS1	3.91e-07	0.413783	0.518	0.98	0.00110443	2.04464	1.01294
CTSD	0.000201772	0.411394	0.682	0.999	0.570611	10.8289	6.83928
EIF4A3	0.540888	0.410089	0.5	0.892	1	2.39659	1.25395
KLF6	2.42e-37	0.408941	0.773	1	6.85e-34	9.43699	5.93385
HERPUD1	7.26e-51	0.407909	0.742	1	2.05e-47	6.55687	4.02561
PRF1	0	0.406273	0.222	0.994	0	0.858473	0.237982
CXCL10	0	0.40513	0.078	0.979	0	0.662615	0.108782
TGFB1	9.98e-74	0.404701	0.42	0.991	2.82e-70	1.47477	0.651107
HES1	0	0.404106	0.181	0.929	0	1.35957	0.575184
FCGRT	3.1e-265	0.403148	0.27	0.918	8.76e-262	1.74639	0.835174
CH25H	0	0.400501	0.113	0.985	0	0.854918	0.242766
IL7R	0	0.398647	0.075	0.905	0	0.842358	0.236642
AHNAK	3.51e-238	0.397378	0.341	0.996	9.91e-235	1.28738	0.5373
DUSP1	8.69e-203	0.397009	0.918	1	2.46e-199	25.3423	16.7107
ARHGDIB	8.36e-89	0.395984	0.794	0.994	2.36e-85	6.55693	4.08594
SERPINE1	0	0.394973	0.156	0.962	0	1.26298	0.524565
PPP1R15A	1.96e-34	0.39448	0.706	1	5.56e-31	6.22933	3.87279
GLIPR1	9.26e-151	0.394325	0.367	0.983	2.62e-147	1.2192	0.496041
VCAM1	0	0.392981	0.16	1	0	0.782983	0.203588
MIR4435-2HG	0	0.392202	0.285	0.968	0	1.06702	0.39641
CD84	2.72e-240	0.392099	0.332	0.994	7.68e-237	1.24539	0.517068
AIF1	0	0.389586	0.254	0.991	0	1.7811	0.883743
CFD	0	0.388742	0.217	0.999	0	1.30953	0.565649
IPCEF1	0	0.388642	0.245	0.957	0	0.999098	0.355342
CCL4L2	1.32e-269	0.386632	0.331	0.989	3.73e-266	4.0712	2.44507
CD68	0	0.386607	0.257	0.997	0	2.18114	1.16114
APBB1IP	6.29e-42	0.383822	0.443	0.993	1.78e-38	1.43547	0.659171
TYMP	4.34e-276	0.383206	0.324	1	1.23e-272	1.54603	0.735561
AC103591.3	0	0.383128	0.182	1	0	0.701487	0.159947
TNFRSF1B	8.26e-255	0.382403	0.33	0.999	2.34e-251	0.971419	0.344942
ARPC1B	2.97e-20	0.379272	0.593	0.993	8.39e-17	2.5295	1.41544
MYH9	2.96e-58	0.377244	0.43	0.959	8.38e-55	1.57992	0.769174
TFRC	1.68e-135	0.374276	0.274	0.853	4.76e-132	0.988611	0.367741
OLR1	0	0.372628	0.167	0.93	0	1.17796	0.500442
SDC4	0	0.369061	0.174	0.993	0	0.70055	0.175732
DOCK8	7.25e-191	0.366912	0.359	0.988	2.05e-187	1.20055	0.524701
CYBA	3.35e-245	0.364336	0.871	1	9.47e-242	10.7186	7.14045
HLA-DPA1	4.87e-109	0.363689	0.79	1	1.38e-105	10.837	7.22796
AC007952.4	0	0.362995	0.215	0.918	0	0.799714	0.251862
HLA-DQB1	4.67e-21	0.362296	0.638	0.999	1.32e-17	5.54123	3.55319
S100A4	6.36e-24	0.361619	0.675	0.918	1.8e-20	6.23901	4.04231
ZAP70	0	0.360744	0.168	0.993	0	0.683475	0.173647
SOD2	9.24e-78	0.360257	0.403	0.939	2.61e-74	3.73718	2.30417
TNF	0	0.360166	0.171	0.999	0	0.787466	0.246866
PLEK	0	0.356875	0.28	0.994	0	0.926809	0.348496
INTS6	8.34e-42	0.356526	0.498	0.962	2.36e-38	2.94846	1.76433
TREM2	0	0.35604	0.195	0.979	0	1.19327	0.536261
SH2D1A	0	0.355135	0.277	0.988	0	1.00659	0.406776
HLA-DRB1	9.27e-129	0.353415	0.838	1	2.62e-125	14.1143	9.61452
ATP1B3	6.7e-15	0.35256	0.47	0.924	1.89e-11	2.07383	1.16055
LCP2	4.68e-130	0.352252	0.385	0.999	1.32e-126	1.17664	0.530403
STX11	0	0.35103	0.289	1	0	0.920233	0.351772
SIGIRR	0	0.350859	0.295	0.985	0	0.987239	0.399181
SIT1	9.07e-163	0.350415	0.364	0.999	2.57e-159	1.40398	0.693354
G0S2	0	0.349333	0.085	0.986	0	0.851697	0.30574
DNAJA4	0	0.346926	0.232	0.993	0	0.876213	0.326215
MAF	0	0.346892	0.233	0.974	0	0.787742	0.263722
CD44	1.1e-13	0.346036	0.516	0.997	3.1e-10	2.04299	1.15288
SMAP2	2.31e-05	0.345766	0.521	0.98	0.0653201	2.10704	1.19878
LIMS1	0.895026	0.343111	0.394	0.783	1	1.4004	0.703229
GBP5	0	0.342931	0.233	0.999	0	0.704797	0.209874
FXYD5	0.645602	0.341795	0.526	1	1	2.14558	1.23492
CXCL3	0	0.341566	0.076	0.994	0	0.568305	0.114526
HBA2	0	0.339597	0.026	0.9	0	1.09954	0.494994
MIR155HG	0	0.336381	0.159	0.966	0	0.57065	0.121995
SLC5A3	0	0.334651	0.234	0.959	0	0.905146	0.3633
ACP5	0	0.333671	0.219	1	0	0.71109	0.225635
PYHIN1	0	0.333456	0.223	1	0	0.798647	0.288629
KDM6B	1.45e-98	0.330005	0.395	0.962	4.1e-95	1.56199	0.841869
OASL	0	0.329823	0.219	0.998	0	0.872256	0.346247
GRN	0.015648	0.328929	0.258	0.638	1	1.78499	1.00434
GNLY	0	0.328063	0.047	0.903	0	0.517344	0.0929699
FTL	0.056306	0.327908	1	1	1	192.433	138.355
MIS18BP1	1.18e-138	0.323397	0.237	0.817	3.33e-135	0.710018	0.237517
CLIC1	1.42e-54	0.321615	0.744	0.999	4.03e-51	4.54527	3.0202
INPP4B	0	0.320662	0.175	0.974	0	0.651655	0.198554
JUNB	9.23e-191	0.317619	0.956	1	2.61e-187	53.723	38.8318
DOCK2	0	0.31752	0.27	0.989	0	0.710713	0.245318
BTG3	6e-93	0.317421	0.405	0.958	1.7e-89	1.626	0.911788
C3	0	0.316501	0.181	0.96	0	1.15597	0.571045
RNASET2	1.32e-13	0.315348	0.471	0.947	3.75e-10	2.22592	1.35342
REL	3.59e-145	0.315231	0.387	0.988	1.02e-141	1.43964	0.780012
TMEM173	0	0.314979	0.245	0.961	0	0.780172	0.299177
CD4	7.86e-286	0.314485	0.294	0.965	2.22e-282	0.823114	0.331174
KLF4	0	0.313816	0.202	0.99	0	1.31018	0.687938
CD163	0	0.313249	0.165	0.944	0	0.636274	0.196228
CD74	9.2e-28	0.312694	0.915	1	2.6e-24	28.2868	20.4225
CD99	0.0364539	0.311787	0.577	0.968	1	2.37196	1.46873
SOCS3	9.53e-55	0.310291	0.458	0.997	2.7e-51	1.81333	1.06283
VAMP8	0.000916978	0.309976	0.506	0.999	1	1.88953	1.11937
CD37	1.23e-30	0.309304	0.717	1	3.48e-27	4.18668	2.8068
HAVCR2	0	0.309258	0.243	0.979	0	0.698935	0.247004
STOM	4.08e-270	0.308061	0.324	1	1.15e-266	0.880873	0.382198
DNAJB4	0	0.307844	0.305	0.986	0	1.05944	0.51375
HLA-DMA	1.36e-57	0.307706	0.444	1	3.85e-54	2.76883	1.77059
FCGR2B	0	0.305882	0.188	0.996	0	0.864179	0.372919
AL136987.1	0	0.305819	0.137	0.946	0	0.484915	0.0936696
NFKBIA	3.9e-44	0.305321	0.841	1	1.1e-40	16.1823	11.6614
IER5L	4.31e-240	0.304661	0.354	0.995	1.22e-236	1.42704	0.789638
CD14	0	0.303805	0.19	0.958	0	1.00217	0.477614
SOCS1	2.24e-99	0.302072	0.431	1	6.33e-96	1.89084	1.13715
HSPA1B	1.53e-113	0.299066	0.911	1	4.33e-110	31.5027	23.1011
ARHGAP18	0	0.297076	0.248	0.979	0	0.64472	0.222006
F2R	0	0.29438	0.212	0.957	0	0.779409	0.325649
KCTD12	1.61e-244	0.294189	0.162	0.79	4.54e-241	0.666511	0.241776
CHMP1B	4.91e-190	0.292467	0.347	0.962	1.39e-186	1.38814	0.782557
RHOH	7.15e-138	0.291901	0.374	0.973	2.02e-134	1.52474	0.885579
HIST1H1D	0	0.291834	0.201	0.961	0	0.821253	0.36028
JUN	1.72e-100	0.290354	0.935	1	4.87e-97	36.6114	27.1333
BHLHE40	0	0.290172	0.206	0.987	0	0.630961	0.220179
HLA-DQA2	0.12184	0.288842	0.577	1	1	3.86858	2.6472
CXCR6	0	0.288064	0.136	0.978	0	0.566809	0.174657
TIPARP	0	0.28682	0.28	0.995	0	0.841623	0.382408
LGMN	3.31e-30	0.286164	0.22	0.705	9.36e-27	1.37551	0.78434
RGS10	6.73e-33	0.286111	0.449	0.966	1.9e-29	1.53618	0.905122
BIN2	0	0.285958	0.27	0.98	0	0.787917	0.343252
SAMD9L	0	0.284584	0.205	0.995	0	0.597122	0.201558
TGIF1	5.54e-234	0.283904	0.348	0.993	1.57e-230	1.1607	0.626657
IGSF6	0	0.28312	0.173	0.945	0	0.769846	0.333454
CPVL	0	0.282557	0.181	0.978	0	0.819042	0.371292
FYN	0.00327963	0.28237	0.472	0.871	1	2.33803	1.51685
WAS	1.83e-198	0.28139	0.356	0.992	5.17e-195	0.977838	0.492742
B4GALT1	0	0.280987	0.284	0.991	0	0.830717	0.382261
AL021155.5	0	0.27962	0.137	0.926	0	0.491758	0.127875
XAF1	0	0.278555	0.181	0.998	0	0.600278	0.211213
ST8SIA4	0	0.277059	0.215	0.975	0	0.557556	0.180643
S100A8	0	0.2768	0.058	0.741	0	0.543166	0.170039
CEBPD	1.96e-223	0.276343	0.332	0.963	5.54e-220	2.94084	1.98934
NPC2	7.98e-208	0.276238	0.363	0.985	2.26e-204	3.23117	2.2099
HLA-DPB1	4.42e-112	0.276042	0.829	1	1.25e-108	11.6852	8.62531
CPM	0	0.27568	0.182	0.935	0	0.976591	0.500343
SLAMF7	0	0.274288	0.223	0.999	0	0.613271	0.226269
TGFBR2	0	0.273465	0.278	0.97	0	0.787101	0.359518
PYCARD	4.88e-190	0.270765	0.352	0.993	1.38e-186	1.00137	0.526639
S100A9	0	0.270746	0.11	0.802	0	0.549458	0.181943
HBB	0	0.27049	0.035	0.917	0	1.43086	0.854758
MSN	1.76e-56	0.268837	0.446	0.978	4.98e-53	1.4148	0.845552
BCL2A1	0	0.267907	0.225	1	0	0.882502	0.440074
MS4A6A	0	0.267336	0.184	0.985	0	0.956782	0.497752
CKLF	2.12e-09	0.26709	0.532	0.989	5.99e-06	1.98358	1.28424
HLA-DMB	0	0.267069	0.265	1	0	1.13471	0.634381
ALDH1A1	0	0.265566	0.119	0.967	0	0.503496	0.152838
FCGR3A	0	0.264326	0.183	0.935	0	0.969958	0.512383
SLAMF6	0	0.263798	0.126	0.935	0	0.425191	0.0947299
FUCA1	2.24e-121	0.261416	0.165	0.739	6.33e-118	0.576342	0.213721
FAM111A	0	0.259695	0.232	0.982	0	0.690039	0.303505
PFKFB3	0	0.257448	0.233	0.991	0	0.687069	0.304141
MGAT1	1.8e-153	0.257104	0.251	0.839	5.08e-150	0.813231	0.402149
SDCBP	3.67e-06	0.256893	0.535	0.981	0.0103836	3.17742	2.23103
BIRC3	6.24e-266	0.256794	0.352	1	1.76e-262	1.70636	1.09344
TRIM22	1.86e-284	0.256207	0.324	0.978	5.25e-281	1.04844	0.585455
SFMBT2	0	0.253616	0.203	0.989	0	0.574832	0.222054
RASSF5	0	0.252924	0.158	0.968	0	0.434587	0.113995
LITAF	2.13e-57	0.251885	0.461	0.999	6.02e-54	2.00966	1.33951
TNFAIP2	0	0.250719	0.15	0.984	0	0.509295	0.174596
ISG20	0.00446363	0.250562	0.648	0.997	1	4.33687	3.15402
SH3BGRL3	6.52e-63	0.250434	0.854	0.997	1.84e-59	11.7455	8.92189
BST2	3.92e-12	0.249271	0.492	1	1.11e-08	1.96744	1.31273
TRIM38	0	0.248599	0.199	0.975	0	0.569189	0.223799
TSC22D1	2.29e-31	0.247187	0.376	0.81	6.46e-28	2.18479	1.4873
CKS2	3.76e-51	0.247043	0.42	0.906	1.06e-47	1.77453	1.16721
ZFAND5	2.71e-30	0.245641	0.497	0.991	7.66e-27	2.38536	1.64803
SERPINB9	0	0.244845	0.253	0.976	0	0.788683	0.400227
NAMPT	1.16e-143	0.244839	0.33	0.914	3.29e-140	1.51335	0.96753
BAG3	0	0.243557	0.216	0.994	0	0.70716	0.338131
HLA-DRA	3.12e-28	0.242376	0.87	1	8.83e-25	26.5468	20.6177
C12orf75	2e-297	0.242084	0.182	0.842	5.66e-294	0.562925	0.22688
UBE2S	9.04e-09	0.241347	0.748	0.999	2.56e-05	6.1422	4.61069
DNASE2	8.66e-21	0.241191	0.216	0.567	2.45e-17	0.669736	0.311898
HIST1H3D	0	0.240549	0.168	0.981	0	0.615015	0.269719
NCKAP1L	0	0.23963	0.208	0.982	0	0.514512	0.191798
HBA1	0.149356	0.238507	0.013	0.196	1	0.485795	0.170515
SH2D2A	0	0.23755	0.157	0.987	0	0.506296	0.187801
HMOX1	0	0.237121	0.174	0.986	0	0.64783	0.299966
EMP3	2.9e-91	0.236834	0.433	0.999	8.2e-88	1.47047	0.949506
ICOS	0	0.236472	0.11	0.976	0	0.399072	0.104439
TUBB4B	0.147299	0.234695	0.64	0.988	1	3.55021	2.59836
NINJ1	0	0.234102	0.275	0.996	0	0.904444	0.506951
GIMAP1	0	0.233915	0.225	0.982	0	0.569345	0.242025
HERC1	4.54e-51	0.233892	0.173	0.688	1.28e-47	0.589146	0.257725
ADA2	0	0.233892	0.199	0.999	0	0.508669	0.194032
HIST1H1E	0	0.23368	0.137	0.882	0	0.619828	0.282281
SNHG12	2.78e-05	0.233585	0.327	0.737	0.0785985	1.03141	0.608247
PARVG	0	0.233522	0.274	0.994	0	0.716344	0.358898
BASP1	0	0.23275	0.192	0.896	0	0.803913	0.429333
UGP2	2.27e-139	0.232404	0.302	0.872	6.41e-136	0.901204	0.506943
NEAT1	0.00813856	0.227665	0.725	0.999	1	14.4872	11.3339
A2M	0.0289809	0.226198	0.181	0.614	1	0.937057	0.54492
CST3	1.36e-34	0.225978	0.348	0.8	3.86e-31	5.005	3.7904
SPON2	0	0.225257	0.141	0.978	0	0.468715	0.172491
ICAM1	0	0.22519	0.189	0.998	0	0.618011	0.291762
ITM2A	0.505503	0.22482	0.437	0.794	1	2.38674	1.70485
ELL2	2.72e-288	0.224574	0.257	0.913	7.69e-285	0.828379	0.460612
GADD45B	6.64e-20	0.224535	0.571	0.995	1.88e-16	5.52717	4.21448
RUNX2	0	0.223927	0.123	0.96	0	0.406164	0.12405
PLTP	0.96974	0.223831	0.172	0.598	1	0.74585	0.39572
GPR183	0	0.223141	0.173	0.98	0	0.802185	0.441751
EVI2B	3.12e-172	0.222861	0.384	0.997	8.83e-169	1.20557	0.764954
AC004687.1	0	0.222849	0.134	0.961	0	0.427328	0.142199
CTSH	0.241092	0.221927	0.187	0.615	1	0.739584	0.393362
C5AR1	0	0.21959	0.134	0.78	0	0.491299	0.197287
EFHD2	0	0.218792	0.305	0.986	0	0.823793	0.465397
SERPINB1	0	0.218752	0.294	0.983	0	0.740973	0.398908
CLIC3	0	0.215143	0.117	0.981	0	0.469588	0.185114
EPSTI1	0	0.214955	0.296	1	0	0.777922	0.434032
Z93241.1	0	0.213141	0.134	0.963	0	0.379748	0.114894
XBP1	1.51e-221	0.212393	0.342	0.977	4.26e-218	1.10638	0.70332
MS4A4A	0	0.212306	0.172	0.997	0	0.67858	0.357497
RCSD1	0	0.212157	0.235	0.974	0	0.635881	0.323162
NFKBID	0	0.211137	0.169	0.981	0	0.498934	0.213632
FCMR	0	0.210965	0.215	0.97	0	0.756681	0.422564
ARHGAP4	8.54e-221	0.20989	0.189	0.81	2.42e-217	0.576515	0.278039
SLC1A3	0	0.208373	0.176	0.878	0	0.751059	0.421693
GCHFR	0	0.208041	0.213	0.999	0	0.554837	0.262798
PTGER4	0	0.207371	0.156	0.979	0	0.402522	0.139855
ARHGAP25	0	0.207096	0.193	0.986	0	0.584047	0.287737
FCGR1A	0	0.207028	0.157	0.889	0	0.529741	0.243675
VSIG4	0	0.205591	0.16	0.976	0	0.573868	0.281389
JAML	0	0.204809	0.142	0.997	0	0.403306	0.143418
KPNA2	1.68e-113	0.204586	0.301	0.846	4.75e-110	1.08691	0.700801
SEMA4D	0	0.203925	0.223	0.974	0	0.740004	0.419015
CCL20	0	0.203899	0.047	0.926	0	0.305884	0.0650069
TESC	0	0.202747	0.155	0.932	0	0.463972	0.195311
RASGEF1B	0	0.20176	0.219	0.892	0	0.874609	0.5321
PLD3	2.36e-20	0.20144	0.264	0.725	6.67e-17	1.22815	0.821632
PLXDC2	0	0.200891	0.154	0.941	0	0.519825	0.243219
ERO1B	0	0.200399	0.207	0.876	0	0.603952	0.312681
ABHD5	0	0.199851	0.258	0.954	0	0.92745	0.578297
OCIAD2	0	0.199305	0.284	0.984	0	0.865725	0.528588
ZDBF2	0	0.198887	0.092	0.94	0	0.333423	0.0929305
NEU1	1.24e-270	0.196904	0.315	0.953	3.51e-267	1.08761	0.714489
SMC4	0	0.196223	0.174	0.895	0	0.584381	0.30209
TMIGD3	0	0.195426	0.171	0.882	0	0.631966	0.342267
SGK1	4.64e-24	0.195272	0.32	0.75	1.31e-20	2.49008	1.87098
SCPEP1	0	0.194886	0.222	0.916	0	0.965794	0.617707
SUSD3	0	0.194682	0.174	0.956	0	0.50721	0.24058
FGL2	0	0.194341	0.195	0.976	0	0.527793	0.25795
ASAH1	4.03e-38	0.193409	0.33	0.802	1.14e-34	2.47588	1.86462
WTAP	6.73e-71	0.193297	0.456	0.984	1.9e-67	1.57504	1.12245
RAP2B	0.0359327	0.193035	0.213	0.611	1	0.511266	0.245968
CHI3L1	0	0.192432	0.114	0.834	0	0.417745	0.16957
SERPINA1	0	0.192405	0.148	0.907	0	0.418758	0.170436
AC253572.2	0	0.192381	0.105	0.968	0	0.309411	0.0802545
GSTK1	1.71e-24	0.192204	0.522	0.982	4.82e-21	1.89535	1.38906
C15orf48	3.27e-136	0.190881	0.084	0.619	9.26e-133	0.273817	0.052467
SAMD3	0	0.19085	0.105	0.979	0	0.380499	0.140646
SPP1	2.27e-244	0.189987	0.434	0.988	6.43e-241	9.46984	7.65824
CD38	0	0.189009	0.147	0.995	0	0.397023	0.156427
RGL4	0	0.188937	0.149	0.992	0	0.422209	0.177359
PDK4	0	0.187929	0.173	0.83	0	0.903261	0.577182
TMEM176B	1.42e-126	0.187357	0.191	0.454	4.03e-123	1.04997	0.699725
MAFF	0	0.186601	0.213	0.994	0	0.590367	0.319646
SELPLG	0	0.186407	0.183	0.979	0	0.399255	0.161291
TUT7	0	0.185691	0.166	0.964	0	0.409686	0.170786
TMEM107	0	0.185244	0.176	0.967	0	0.519072	0.2622
H2AFY	1.4e-13	0.184963	0.348	0.788	3.95e-10	1.1282	0.76882
CXCL16	2.36e-97	0.184572	0.173	0.467	6.67e-94	0.61946	0.346517
OTUD1	2.42e-53	0.184054	0.197	0.71	6.84e-50	0.56027	0.297974
ABI3	0	0.183873	0.198	0.984	0	0.427627	0.187846
FAS	0	0.181047	0.135	0.968	0	0.361543	0.136066
PECAM1	0	0.179946	0.181	0.984	0	0.400394	0.16977
H2AFZ	0.0307126	0.178333	0.685	0.989	1	4.2291	3.375
TPST2	0	0.177391	0.185	0.952	0	0.40164	0.173806
FCGR2A	0	0.177312	0.161	0.921	0	0.50216	0.258086
SNX10	0	0.177162	0.187	0.992	0	0.567899	0.313341
NR4A3	0	0.175847	0.171	0.885	0	0.482466	0.243413
C2	0	0.175843	0.14	0.862	0	0.371244	0.15013
CCL18	0	0.175207	0.052	0.819	0	0.235893	0.0372646
INPP5D	0	0.174885	0.16	0.973	0	0.412637	0.185984
CYP27A1	0	0.174877	0.138	0.979	0	0.407458	0.181646
IDH2	2e-18	0.174222	0.306	0.748	5.65e-15	0.877924	0.577663
ARHGAP26	0	0.173935	0.137	0.967	0	0.374639	0.15518
HSPB11	4.88e-192	0.172217	0.281	0.883	1.38e-188	0.754139	0.476628
LTB	0	0.171238	0.195	0.993	0	0.825815	0.538471
SAP30	1.24e-101	0.170039	0.286	0.818	3.5e-98	0.973755	0.665123
NCF1	0	0.169428	0.29	1	0	0.830577	0.545277
OSTF1	3.76e-269	0.168511	0.313	0.975	1.06e-265	0.750976	0.479438
TNFSF10	0	0.167863	0.156	0.998	0	0.33548	0.129108
S100A10	0.000935672	0.166932	0.601	0.913	1	2.90115	2.30137
SLCO2B1	0	0.166465	0.151	0.834	0	0.41641	0.199207
RGCC	2.02e-88	0.164963	0.405	0.885	5.71e-85	3.18867	2.55168
CTSL	0.00243109	0.163838	0.191	0.626	1	0.802964	0.530499
CASP1	0	0.163165	0.241	0.987	0	0.547018	0.314116
SMS	5.23e-13	0.161725	0.282	0.621	1.48e-09	0.715102	0.458995
MSR1	0	0.161387	0.157	0.966	0	0.420368	0.20868
IFI27	0	0.160524	0.119	0.945	0	0.597506	0.360592
SKAP2	0	0.159969	0.181	0.969	0	0.371726	0.168944
NUPR1	0	0.159721	0.258	0.966	0	1.95978	1.52286
IL18	0	0.158597	0.161	0.886	0	0.490176	0.271627
C1orf162	0	0.158227	0.17	0.983	0	0.511002	0.289875
FOLR2	1.43e-16	0.157852	0.113	0.465	4.04e-13	0.316556	0.124308
SPATS2L	0	0.157684	0.312	0.979	0	0.895048	0.618597
CD81	1.37e-56	0.157389	0.836	0.972	3.88e-53	8.81871	7.38883
MRPS6	4.88e-72	0.157334	0.314	0.826	1.38e-68	0.903714	0.626569
GBP4	0	0.156962	0.224	0.996	0	0.584867	0.354643
TRGC2	0	0.156442	0.067	0.94	0	0.340156	0.146075
PELI1	1.07e-76	0.156299	0.181	0.716	3.03e-73	0.442815	0.234045
GLA	0	0.156086	0.182	0.943	0	0.435816	0.228321
LIPA	4.9e-28	0.155385	0.242	0.715	1.39e-24	1.19532	0.879378
HLA-DRB5	0	0.155083	0.181	1	0	0.437368	0.230883
SMPDL3A	0	0.154656	0.142	0.808	0	0.308553	0.12105
LAIR1	0	0.154592	0.144	0.828	0	0.329664	0.139209
LDHA	9.13e-58	0.154205	0.488	0.994	2.58e-54	1.81735	1.41474
HIST2H2AC	0	0.154048	0.108	0.815	0	0.296625	0.111507
FOSL2	0	0.153944	0.154	0.961	0	0.340817	0.14951
DBF4	1.2e-159	0.153286	0.153	0.749	3.38e-156	0.450042	0.243968
PSMB9	1.22e-09	0.153022	0.727	0.999	3.45e-06	4.08184	3.36079
SEL1L3	0	0.15267	0.109	0.915	0	0.318992	0.13224
HOXB2	0	0.152638	0.073	0.969	0	0.208952	0.0378131
OSM	0	0.152554	0.105	0.933	0	0.355301	0.163544
CALHM6	0	0.151575	0.134	0.949	0	0.314259	0.129413
DAB2	0	0.151257	0.147	0.876	0	0.427506	0.227122
NUDT4	1.33e-136	0.150124	0.235	0.801	3.77e-133	0.70263	0.465286
IER5	4.32e-207	0.148809	0.367	0.982	1.22e-203	1.40569	1.07306
CREG1	5.65e-06	0.148798	0.196	0.582	0.0159916	0.678823	0.446714
APOLD1	0	0.148684	0.1	0.91	0	0.409576	0.214832
LILRB4	0	0.148536	0.151	0.815	0	0.450361	0.250166
NPL	0	0.148222	0.164	0.954	0	0.490518	0.285184
TUBA1C	4.94e-81	0.147811	0.357	0.872	1.4e-77	1.12073	0.829325
MGAT4A	0	0.146306	0.198	0.95	0	0.464848	0.265472
IL1A	0	0.146034	0.062	0.794	0	0.271082	0.0983773
LINC01871	0	0.145645	0.08	0.98	0	0.239649	0.0716327
SERPING1	0	0.145429	0.165	0.883	0	0.528422	0.321553
SQOR	0	0.14509	0.221	0.965	0	0.455732	0.259127
AKR1A1	0.000140871	0.144179	0.264	0.687	0.398383	0.760013	0.523701
LGALS9	0	0.143581	0.17	0.914	0	0.405739	0.217722
HEXB	3.79e-32	0.142291	0.203	0.54	1.07e-28	0.482253	0.28566
SOAT1	1.58e-269	0.142233	0.168	0.813	4.46e-266	0.394166	0.209326
SIGLEC8	0	0.141865	0.131	0.792	0	0.290088	0.119459
ITPR2	0	0.141303	0.158	0.863	0	0.389267	0.206198
CLEC7A	0	0.14065	0.123	0.745	0	0.246435	0.0828946
MFSD1	1.86e-53	0.140433	0.18	0.505	5.25e-50	0.509568	0.311787
PPT1	0.86701	0.140324	0.269	0.66	1	0.840272	0.599338
OTULINL	1.61e-37	0.13939	0.144	0.65	4.55e-34	0.277691	0.111449
SDC3	4.79e-11	0.136354	0.148	0.621	1.35e-07	0.397396	0.219275
TWISTNB	4.65e-09	0.135	0.186	0.635	1.32e-05	0.565458	0.367765
MIR29B2CHG	0	0.134889	0.132	0.96	0	0.393598	0.217744
CXCL9	0	0.134783	0.032	0.807	0	0.209975	0.0574033
MARCKS	1.79e-69	0.134344	0.212	0.733	5.06e-66	1.53184	1.21356
GM2A	2.31e-97	0.134153	0.154	0.457	6.53e-94	0.385098	0.211208
GPR34	0	0.13377	0.138	0.885	0	0.370822	0.199182
YDJC	0.241026	0.133001	0.121	0.572	1	0.30336	0.141045
OTOA	0	0.131266	0.124	0.962	0	0.326845	0.163622
TMPO	2.95e-256	0.130903	0.216	0.846	8.35e-253	0.660581	0.456832
ADAP2	0	0.129826	0.134	0.723	0	0.283938	0.127616
VSIR	0	0.129128	0.212	0.986	0	0.478427	0.299332
PIM3	1.88e-159	0.128663	0.433	1	5.31e-156	1.65761	1.33676
GADD45G	5.49e-151	0.128508	0.198	0.775	1.55e-147	0.661358	0.461008
ACSL1	1.53e-13	0.128178	0.153	0.625	4.32e-10	0.339139	0.178036
CD302	0	0.127339	0.134	0.888	0	0.273964	0.121643
ATAD2	2.02e-75	0.126693	0.093	0.653	5.71e-72	0.292887	0.139038
SELENOM	0	0.126624	0.314	0.99	0	0.831952	0.614068
RPA3	0.162325	0.126496	0.22	0.61	1	0.514984	0.334969
SERPINH1	0	0.126435	0.106	0.946	0	0.367994	0.205519
GK	0.783666	0.126418	0.124	0.565	1	0.280017	0.12801
ARL5B	6.01e-137	0.126262	0.153	0.734	1.7e-133	0.377873	0.214435
TSPAN4	0	0.125766	0.135	0.302	0	0.275464	0.124731
CLEC4E	0	0.125478	0.102	0.826	0	0.209097	0.0665141
PTGS2	2.02e-50	0.124631	0.069	0.609	5.7e-47	0.243946	0.0981838
ANKRD22	0	0.124579	0.122	0.609	0	0.255251	0.108222
HLA-E	2.21e-85	0.123576	0.919	1	6.25e-82	14.3595	12.574
C3AR1	0	0.123474	0.138	0.934	0	0.282145	0.133216
FOS	6.35e-08	0.123244	0.843	1	0.000179618	24.5598	21.5961
ANP32E	1.19e-203	0.122864	0.284	0.887	3.36e-200	0.838301	0.625764
HEXA	4.95e-07	0.122234	0.237	0.673	0.00140107	0.658885	0.468015
ATP2B1-AS1	0	0.122082	0.147	0.909	0	0.430744	0.266317
NOP10	8.65e-06	0.121949	0.432	0.842	0.0244587	1.61582	1.31551
TNFSF13	2.76e-18	0.120394	0.139	0.628	7.81e-15	0.278336	0.133337
KLF10	7.36e-52	0.120214	0.141	0.485	2.08e-48	0.301289	0.153893
CEBPA	0	0.119474	0.126	0.842	0	0.265326	0.122834
PLP2	3.74e-306	0.119256	0.264	0.919	1.06e-302	0.787405	0.586466
PHACTR2	0	0.119043	0.119	0.997	0	0.296084	0.150624
ADAMDEC1	0	0.118455	0.085	0.807	0	0.183683	0.0514566
LY86	0	0.118123	0.162	0.95	0	0.464304	0.301162
AKR1B1	9.27e-36	0.117793	0.319	0.796	2.62e-32	1.21257	0.966712
RFLNB	0	0.11769	0.065	0.904	0	0.208082	0.0739504
APLP2	0.0552539	0.116509	0.224	0.638	1	0.695607	0.509128
JDP2	2.4e-302	0.115672	0.132	0.777	6.79e-299	0.266497	0.128155
GEM	4.9e-210	0.115611	0.068	0.703	1.39e-206	0.270156	0.131482
EGR3	1.08e-151	0.115464	0.105	0.705	3.05e-148	0.26227	0.124623
LRPAP1	1.27e-44	0.115091	0.314	0.801	3.6e-41	0.895709	0.689617
BRI3	8.83e-09	0.115046	0.391	0.798	2.5e-05	1.93332	1.61454
EGR2	0	0.113649	0.128	0.943	0	0.39236	0.242781
PHACTR1	1.55e-07	0.113431	0.135	0.539	0.000439568	0.452971	0.297162
PILRA	8.09e-117	0.113344	0.137	0.703	2.29e-113	0.253971	0.119599
KLHL6	0	0.113253	0.146	0.948	0	0.289156	0.151119
CXCL12	3.37e-104	0.111588	0.108	0.422	9.53e-101	0.211761	0.0838143
HSPA6	4.17e-107	0.111566	0.156	0.438	1.18e-103	1.42046	1.16494
OAS2	0	0.111335	0.066	0.891	0	0.146169	0.0254072
TACC1	0	0.111181	0.254	0.96	0	0.659364	0.484761
TBXAS1	0	0.111149	0.143	0.84	0	0.269056	0.135558
YWHAH	2.63e-146	0.110853	0.3	0.87	7.44e-143	0.937098	0.733838
CTSA	0	0.110571	0.249	0.967	0	0.700412	0.522418
CD86	0	0.109883	0.143	0.944	0	0.272306	0.139909
BLVRB	0	0.109735	0.226	0.984	0	0.691652	0.515842
UPP1	0	0.109652	0.149	0.907	0	0.347337	0.20741
SLC16A3	0	0.107882	0.131	0.97	0	0.246879	0.119365
PABPC4	5.98e-05	0.106845	0.192	0.579	0.169044	0.435716	0.290228
HLA-DOA	0	0.106748	0.137	0.867	0	0.241034	0.115382
PREX1	0	0.106667	0.318	0.991	0	0.964034	0.765323
SPI1	0	0.106214	0.16	0.914	0	0.443674	0.298198
UGCG	0	0.106193	0.186	0.877	0	0.41006	0.267998
RAB20	0	0.106012	0.122	0.775	0	0.225503	0.102235
TCN2	2.8e-252	0.105813	0.112	0.752	7.91e-249	0.198508	0.0781694
SLC15A3	6.1e-251	0.105152	0.125	0.676	1.73e-247	0.216931	0.0954663
MX1	0	0.10414	0.113	0.955	0	0.266856	0.141563
ST6GAL1	1.02e-276	0.103305	0.129	0.779	2.88e-273	0.276242	0.150981
NAF1	0	0.103018	0.13	0.844	0	0.31725	0.188305
PLA2G7	6.32e-77	0.103005	0.095	0.453	1.79e-73	0.191484	0.074865
SLC25A37	0.922763	0.102837	0.178	0.594	1	0.442008	0.301086
P4HA1	5.22e-61	0.102833	0.172	0.487	1.48e-57	0.362295	0.229169
PARP1	3.62e-06	0.102281	0.319	0.704	0.0102417	0.926367	0.739078
TNFSF13B	0	0.101771	0.147	0.963	0	0.352673	0.221784
BUB3	3.2e-13	0.101188	0.393	0.788	9.04e-10	1.21523	1.00205
SLAMF8	0	0.100742	0.11	0.814	0	0.163952	0.0524059
TACC3	0	0.100685	0.071	0.952	0	0.195205	0.0807255
CYBB	0	0.100441	0.145	0.895	0	0.351588	0.222428
TRDC	0	0.10027	0.017	0.746	0	0.171922	0.0601121
AXL	0	0.0998984	0.135	0.755	0	0.283397	0.161383
SMCO4	0	0.0994584	0.135	0.875	0	0.24566	0.12773
MERTK	8.17e-58	0.0991496	0.125	0.431	2.31e-54	0.21786	0.102903
GLRX	2.51e-41	0.0989473	0.229	0.72	7.11e-38	0.569247	0.421409
STC1	0	0.0979501	0.028	0.737	0	0.158216	0.0501476
MNDA	0	0.0979196	0.114	0.686	0	0.211751	0.0987207
PRKCQ-AS1	0	0.0978991	0.088	0.834	0	0.292048	0.171552
MAN2B1	2.1e-06	0.0970131	0.147	0.55	0.00593833	0.289133	0.169945
CDKN2A	0	0.0968977	0.104	0.956	0	0.25234	0.136685
LST1	2.26e-40	0.0962596	0.153	0.665	6.4e-37	0.350813	0.226846
ARL4D	1.35e-94	0.0954618	0.123	0.444	3.81e-91	0.396602	0.269446
AZIN1-AS1	7.65e-78	0.0949847	0.072	0.434	2.16e-74	0.193748	0.0855786
CDKN1A	0	0.0947611	0.213	0.929	0	0.621439	0.474845
NAGK	5.26e-26	0.0946787	0.22	0.697	1.49e-22	0.601102	0.456467
SDS	0	0.0943682	0.067	0.723	0	0.146423	0.0431852
GRASP	3.77e-245	0.0940053	0.119	0.756	1.07e-241	0.294693	0.17853
AC067930.8	2.51e-25	0.0939252	0.063	0.524	7.09e-22	0.147179	0.044335
TLR2	1.67e-144	0.093831	0.101	0.538	4.72e-141	0.147129	0.0443879
PLAAT4	0.000856801	0.0931017	0.728	1	1	4.55934	4.06512
RBM47	1.47e-199	0.0922968	0.114	0.615	4.15e-196	0.162223	0.0597548
RASSF4	0.568625	0.0919904	0.21	0.611	1	0.649883	0.504881
XCL2	0	0.0910214	0.023	0.627	0	0.143072	0.0436228
LTA4H	7.89e-08	0.0906202	0.2	0.647	0.000223142	0.488252	0.359317
HPGD	0	0.0902221	0.046	0.965	0	0.155347	0.0556735
PTTG1	7.66e-210	0.0901051	0.244	0.856	2.17e-206	0.736119	0.586527
ANXA2	1.13e-183	0.0898079	0.38	0.997	3.21e-180	1.2565	1.06268
KCNMA1	2.22e-166	0.08957	0.15	0.413	6.29e-163	0.395763	0.27618
NFIL3	1.35e-80	0.0895506	0.159	0.703	3.8e-77	0.378154	0.260104
LHFPL2	0	0.0893351	0.131	0.899	0	0.260943	0.153181
AC092821.3	2.23e-222	0.0888988	0.14	0.764	6.3e-219	0.407716	0.287973
RDH10	0	0.0884786	0.062	0.737	0	0.153974	0.0562588
RRAD	7.61e-270	0.0884548	0.034	0.661	2.15e-266	0.147343	0.0502142
PSTPIP2	0	0.0881561	0.096	0.931	0	0.166482	0.0680518
SYTL2	0	0.0876944	0.078	0.936	0	0.273696	0.166757
CSF3R	1.05e-62	0.087308	0.107	0.42	2.98e-59	0.151166	0.0549222
THEMIS2	0	0.0870594	0.157	0.996	0	0.271626	0.165602
DSE	1.13e-145	0.0869855	0.111	0.411	3.19e-142	0.18281	0.0842707
CHCHD6	1.92e-58	0.0868275	0.13	0.472	5.42e-55	0.296208	0.188409
SPRY1	0	0.086316	0.085	0.741	0	0.180775	0.0831297
HIST1H2BG	4.9e-249	0.0861891	0.041	0.698	1.39e-245	0.155886	0.0604339
CYB5D1	1.19e-134	0.086087	0.09	0.398	3.36e-131	0.145984	0.0514565
GPX3	0	0.0860701	0.121	0.775	0	0.220165	0.119538
SKIL	2.6e-43	0.0859928	0.248	0.73	7.35e-40	0.699265	0.559247
ITM2B	5.35e-05	0.0857499	0.79	0.966	0.15122	7.22548	6.54955
TNFRSF4	0	0.0855437	0.042	0.921	0	0.134007	0.041033
HELLS	0.345341	0.0854513	0.075	0.534	1	0.259338	0.156195
AC245014.3	0	0.0848381	0.04	0.659	0	0.108723	0.0185406
HES4	0	0.084712	0.079	0.79	0	0.242481	0.141563
SMIM25	0	0.0846521	0.07	0.577	0	0.123425	0.032239
AP1B1	0	0.084476	0.151	0.863	0	0.293829	0.189021
LGALS1	5.35e-93	0.0842644	0.396	0.921	1.51e-89	3.02863	2.70307
RHBDF2	0	0.0839438	0.122	0.95	0	0.210898	0.1134
AC091271.1	0	0.083694	0.136	0.954	0	0.421266	0.307156
TRIM59	0	0.0835643	0.106	0.985	0	0.345315	0.237464
SCIN	0	0.0834797	0.116	0.898	0	0.257199	0.15651
HPSE	3.7e-127	0.0824984	0.097	0.643	1.05e-123	0.140346	0.0500454
TRIB1	0	0.0824857	0.092	0.892	0	0.173925	0.0809788
KLHL15	0	0.0823881	0.098	0.793	0	0.205801	0.11044
USP30-AS1	0	0.0819391	0.08	0.985	0	0.151963	0.0613354
CD72	0	0.0816756	0.093	0.774	0	0.14316	0.0535029
FPR1	0	0.0807954	0.105	0.679	0	0.172634	0.0816173
ADORA3	0	0.0806435	0.12	0.952	0	0.202955	0.109753
MIA2	0.0467439	0.0804999	0.153	0.567	1	0.400971	0.292612
CSF1R	0	0.080109	0.127	0.814	0	0.240672	0.145159
CSTB	2.65e-17	0.0796208	0.476	0.909	7.5e-14	2.11502	1.87661
GAA	7.99e-106	0.079427	0.156	0.45	2.26e-102	0.332479	0.230738
TAF9	1.88e-19	0.0791317	0.163	0.527	5.31e-16	0.35465	0.251586
AC239799.2	0	0.079001	0.032	0.645	0	0.10888	0.0246479
CD82	0	0.0789045	0.251	0.988	0	0.649663	0.5245
DNMT1	8.24e-44	0.0784744	0.191	0.689	2.33e-40	0.540313	0.424059
TLE4	0	0.0784599	0.194	0.989	0	0.677885	0.55127
HIC1	0	0.0771475	0.058	0.927	0	0.146757	0.0616145
TLR4	0.000138269	0.0769821	0.09	0.403	0.391026	0.125524	0.04213
EZH2	0	0.0769821	0.103	0.8	0	0.301007	0.204611
CD300A	0	0.0769344	0.115	0.883	0	0.182651	0.0950765
ALOX15B	0	0.0769158	0.076	0.531	0	0.112126	0.0297925
NCF2	0	0.0768697	0.097	0.675	0	0.138778	0.0545203
HAMP	0	0.076434	0.069	0.596	0	0.141021	0.0570576
LINC00847	3.43e-84	0.0752927	0.093	0.439	9.71e-81	0.166569	0.0819602
NFKB1	0	0.0751011	0.147	0.973	0	0.32746	0.231418
LACTB	1.24e-158	0.074993	0.12	0.405	3.51e-155	0.210937	0.123447
CCNA2	0	0.0748476	0.039	0.833	0	0.132779	0.0510888
PTPRJ	1.21e-26	0.074295	0.162	0.648	3.42e-23	0.391014	0.291414
FGR	0	0.073771	0.084	0.562	0	0.114576	0.0353125
LTC4S	0	0.073457	0.108	0.824	0	0.187095	0.103021
LMNB1	0	0.0733849	0.092	0.788	0	0.247224	0.158974
H2AFV	4.37e-10	0.0731085	0.421	0.803	1.24e-06	1.2565	1.09741
SIVA1	6.46e-31	0.0727842	0.365	0.806	1.83e-27	0.966153	0.828132
SLC11A1	2e-246	0.0717372	0.09	0.693	5.65e-243	0.171204	0.090128
CSTA	0	0.0709955	0.08	0.486	0	0.113763	0.0374328
RIPK2	3.34e-05	0.0709861	0.131	0.593	0.0945275	0.26398	0.177365
ITGAX	0	0.0702644	0.111	0.868	0	0.170083	0.0906893
SOCS6	0	0.0702202	0.1	0.223	0	0.135037	0.0580688
OLFML3	0	0.0699455	0.105	0.748	0	0.255725	0.170894
SLC7A7	0	0.0697204	0.108	0.756	0	0.152751	0.0751187
AZI2	0.321319	0.0696196	0.18	0.587	1	0.425393	0.329534
ARHGEF6	0	0.068995	0.083	0.895	0	0.17925	0.100631
TOR3A	1.19e-33	0.0689883	0.145	0.504	3.36e-30	0.263591	0.179357
ALYREF	0.0118722	0.0688975	0.222	0.635	1	0.502971	0.402907
SH3TC1	0	0.0687211	0.092	0.964	0	0.17718	0.0989999
PIF1	8.2e-20	0.0684602	0.021	0.487	2.32e-16	0.0895345	0.0174407
LSMEM1	1.1e-22	0.0682556	0.052	0.574	3.11e-19	0.0963731	0.0240362
CCRL2	0	0.0682228	0.117	0.919	0	0.195707	0.116853
ICAM4	0	0.0674283	0.061	0.557	0	0.0990233	0.0273612
RNF144B	9.34e-239	0.0673114	0.099	0.663	2.64e-235	0.148131	0.0733927
SLC38A6	9.63e-57	0.0672128	0.094	0.46	2.72e-53	0.161436	0.0859386
PTPN6	0	0.0670621	0.187	0.987	0	0.404806	0.313687
NRARP	0	0.0666764	0.073	0.86	0	0.161444	0.0865288
LPAR6	0	0.0665036	0.087	0.95	0	0.191277	0.11463
ANO6	9.96e-16	0.066261	0.063	0.529	2.82e-12	0.114422	0.0429723
SLC40A1	1.61e-133	0.0662127	0.1	0.405	4.54e-130	0.174346	0.0991079
ETS2	2.06e-192	0.0655505	0.126	0.39	5.81e-189	0.247471	0.168321
SLC19A2	3.45e-08	0.0655277	0.105	0.524	9.76e-05	0.167846	0.0937728
ENC1	0.00385523	0.0653872	0.065	0.517	1	0.20274	0.126613
NSMCE1-DT	7.21e-227	0.0652395	0.037	0.678	2.04e-223	0.135934	0.064192
AL139246.5	0	0.0648556	0.084	0.806	0	0.223892	0.147035
THBS1	1.56e-33	0.0647719	0.013	0.306	4.42e-30	0.0874407	0.0192378
VAMP5	5.63e-241	0.0644945	0.365	0.994	1.59e-237	1.09321	0.962468
FCGR1B	0	0.0644129	0.113	0.864	0	0.19893	0.124138
CALY	2.13e-36	0.0640373	0.049	0.583	6.01e-33	0.153147	0.0816173
SEPTIN11	0	0.0639789	0.081	0.754	0	0.176401	0.103494
IL4I1	0	0.0639028	0.084	0.704	0	0.14621	0.0752554
MX2	0	0.0638358	0.07	0.901	0	0.146538	0.0756351
FCHO2	1.12e-11	0.0637986	0.117	0.521	3.16e-08	0.204555	0.130106
PLA2G15	3.57e-111	0.0637018	0.11	0.429	1.01e-107	0.153492	0.0823041
SLC14A1	0	0.0633795	0.024	0.807	0	0.0984734	0.0310131
GAL3ST4	5.56e-252	0.0631573	0.093	0.313	1.57e-248	0.137271	0.0676654
SLC18B1	1.12e-13	0.0630701	0.101	0.596	3.15e-10	0.141772	0.0719842
ADM	0	0.0628922	0.074	0.764	0	0.185452	0.113192
PPARG	0	0.0620724	0.085	0.867	0	0.117878	0.0505984
TLR7	0	0.0618307	0.09	0.521	0	0.104916	0.0386679
SIGLEC1	7.85e-67	0.0615725	0.075	0.424	2.22e-63	0.0894473	0.0243907
NMB	3.08e-148	0.0614072	0.088	0.691	8.71e-145	0.264842	0.189509
UNC93B1	5.47e-114	0.061279	0.142	0.713	1.55e-110	0.244787	0.170798
CD55	0	0.060986	0.133	0.897	0	0.348449	0.26867
BMP2K	1.05e-90	0.060936	0.131	0.689	2.96e-87	0.229354	0.156679
SNTB1	6.82e-50	0.0609171	0.059	0.509	1.93e-46	0.0908143	0.0263485
PDGFB	0	0.0605814	0.074	0.571	0	0.123906	0.0578395
MT1F	3.09e-115	0.0605727	0.09	0.675	8.75e-112	0.202639	0.131955
ABLIM1	0	0.0605681	0.056	0.728	0	0.175505	0.10642
LY96	0	0.0600646	0.167	0.93	0	0.364309	0.284774
HSPA1A	1.37e-06	0.0599231	0.929	1	0.0038641	50.7045	47.6972
PTAFR	0	0.0598068	0.092	0.697	0	0.106798	0.0425442
GADD45A	0	0.0594208	0.2	0.868	0	0.60163	0.509232
HM13	2.44e-60	0.0590395	0.261	0.758	6.9e-57	0.63404	0.540359
ALPK2	0	0.0584751	0.022	0.807	0	0.0878732	0.0260839
FPR3	0	0.0583878	0.111	0.912	0	0.166945	0.100761
EGR4	4.3e-184	0.0583789	0.023	0.634	1.22e-180	0.0981978	0.0359217
MT-CO1	0.0121755	0.0583544	0.991	0.999	1	167.605	158.048
LILRA2	0	0.0582192	0.09	0.685	0	0.116955	0.0537839
CD8A	0	0.0580775	0.031	0.847	0	0.143299	0.07879
NCEH1	0	0.0577613	0.092	0.307	0	0.116998	0.0543066
TGFBR1	3.34e-222	0.0575009	0.104	0.373	9.44e-219	0.168867	0.103552
IFNGR1	1.96e-39	0.0565826	0.237	0.724	5.55e-36	0.630766	0.541055
MGST2	0	0.0565276	0.13	0.922	0	0.205906	0.139629
RHOB	3.36e-63	0.0562632	0.365	0.823	9.49e-60	2.44573	2.25721
NAAA	0	0.0562286	0.107	0.784	0	0.18783	0.122883
DNAJC5B	0	0.0560355	0.06	0.535	0	0.0792227	0.0204111
NCF4	0	0.0557957	0.122	0.972	0	0.179766	0.115743
HCK	3.38e-268	0.0557887	0.09	0.516	9.56e-265	0.117358	0.0567293
DHRS3	0	0.0556496	0.111	0.944	0	0.154944	0.092427
ATP13A3	0.000501474	0.0555213	0.109	0.536	1	0.242678	0.175563
BIRC7	4.06e-06	0.0553016	0.064	0.389	0.0114763	0.0752349	0.0173869
PLBD1	0	0.0548007	0.079	0.834	0	0.0977637	0.0392241
PPP1R16B	0	0.0546038	0.079	0.925	0	0.263224	0.196097
H2AFX	0	0.0545511	0.316	0.975	0	0.921449	0.81944
SLC16A10	0	0.0542467	0.044	0.187	0	0.0938366	0.0360802
SIGLEC10	0	0.0538733	0.098	0.798	0	0.150181	0.0898561
IRAK3	0	0.0538345	0.083	0.585	0	0.104121	0.0462529
INSIG1	1.26e-219	0.0536202	0.14	0.761	3.57e-216	0.370824	0.299256
MIR222HG	0	0.0531884	0.033	0.831	0	0.0750704	0.0193831
MZB1	0	0.0531361	0.037	0.945	0	0.0995271	0.0426277
PRRG4	0	0.052673	0.084	0.877	0	0.145837	0.0870439
HIST1H2AL	0	0.0525879	0.027	0.696	0	0.0880757	0.0323346
BCAT1	0	0.0522386	0.081	0.954	0	0.142827	0.0846601
RAB32	0	0.0522365	0.113	0.983	0	0.185525	0.125187
HAUS6	2.47e-11	0.0520801	0.081	0.501	6.98e-08	0.175975	0.116298
LILRB1	0	0.0519528	0.09	0.607	0	0.104383	0.0484726
DUSP6	2.45e-73	0.0518323	0.088	0.443	6.94e-70	0.22628	0.164339
KLF13	1.12e-24	0.0516176	0.265	0.711	3.17e-21	0.851308	0.758172
CMKLR1	0	0.0515604	0.078	0.147	0	0.0847899	0.0302751
PSAP	1.72e-50	0.0515525	0.442	0.864	4.87e-47	4.42577	4.15315
ABCA1	0.149273	0.0514043	0.182	0.606	1	0.667797	0.584232
NR1H3	0	0.0513275	0.08	0.217	0	0.102114	0.0469728
KYNU	0	0.0507512	0.069	0.782	0	0.0890119	0.0351223
GRINA	0.00674551	0.0505608	0.193	0.587	1	0.456577	0.384762
RNASE6	0	0.0502334	0.11	0.924	0	0.170725	0.113368
FBP1	0	0.0496008	0.08	0.563	0	0.0992372	0.0460443
GNS	0	0.0495735	0.145	0.807	0	0.261927	0.200894
MDM2	2.85e-73	0.0494588	0.173	0.701	8.07e-70	0.420193	0.351661
ADAM28	0	0.0494412	0.133	0.947	0	0.230303	0.170955
KCNJ5	8.77e-63	0.0494213	0.072	0.193	2.48e-59	0.0762755	0.0243775
CCL8	2.78e-93	0.0492539	0.012	0.148	7.85e-90	0.0607594	0.00977867
TM6SF1	1.3e-120	0.0486544	0.087	0.382	3.68e-117	0.106775	0.0542149
ALDH2	0.134272	0.0484755	0.155	0.573	1	0.442265	0.374018
KLHDC8B	0	0.0484411	0.094	0.335	0	0.137619	0.0838248
ACP2	7.88e-173	0.0482504	0.116	0.397	2.23e-169	0.172282	0.117062
MIR3945HG	0	0.0476205	0.058	0.564	0	0.0843703	0.0339423
AL358472.4	0	0.0471442	0.025	0.833	0	0.0993523	0.0487269
FAH	0	0.0470897	0.103	0.818	0	0.135576	0.0833417
EBI3	2.61e-94	0.0470479	0.067	0.362	7.39e-91	0.0788718	0.0292887
IL13RA1	2.84e-203	0.0467602	0.109	0.711	8.02e-200	0.152344	0.0997004
FGD2	0	0.0467174	0.083	0.868	0	0.106559	0.0560521
CCR1	0	0.0466946	0.083	0.713	0	0.0997449	0.0495732
HS3ST2	1.09e-06	0.0466016	0.039	0.166	0.00307641	0.0597451	0.0114923
EML2-AS1	0	0.0465048	0.032	0.848	0	0.102033	0.0519564
HMGN2	7.52e-18	0.0464304	0.582	0.958	2.13e-14	2.39101	2.23716
SLC16A6	0	0.0462729	0.042	0.757	0	0.0828221	0.0338584
CCL23	0	0.0457326	0.02	0.696	0	0.0635252	0.0159829
TGFBI	3.18e-167	0.0454337	0.081	0.33	8.98e-164	0.0966504	0.0479405
CYFIP1	1.6e-259	0.0453477	0.128	0.364	4.51e-256	0.220434	0.166326
HVCN1	0	0.045012	0.1	0.77	0	0.133242	0.083364
CSF2RA	0	0.0448302	0.082	0.621	0	0.09548	0.0474539
PHLDA1	0.875198	0.0444188	0.18	0.588	1	0.719529	0.644821
ANOS1	0	0.0441695	0.082	0.559	0	0.0978283	0.050393
ITGAD	0	0.0439383	0.058	0.539	0	0.0652717	0.0194789
SLC8A1	3.79e-197	0.0437696	0.099	0.599	1.07e-193	0.117923	0.070047
AHR	0	0.0436166	0.161	1	0	0.396297	0.336704
FMN1	4.87e-295	0.0433174	0.055	0.403	1.38e-291	0.07066	0.025272
AC004817.3	0	0.0432033	0.027	0.449	0	0.0552844	0.0106634
SMC1A	8.85e-08	0.043147	0.159	0.614	0.000250155	0.387909	0.329298
RENBP	3.89e-57	0.0431211	0.117	0.643	1.1e-53	0.16444	0.115296
AC068491.3	0	0.0428864	0.021	0.781	0	0.0711424	0.0261761
KLRB1	0	0.0425075	0.016	0.715	0	0.0935926	0.0480809
CD300LF	1.5e-173	0.042419	0.077	0.303	4.26e-170	0.0741714	0.029559
LILRB5	0	0.0423532	0.056	0.656	0	0.0701949	0.0258152
CENPE	1.46e-239	0.0423503	0.032	0.653	4.12e-236	0.096398	0.0509347
MYDGF	3.61e-20	0.0420517	0.32	0.756	1.02e-16	0.879249	0.801862
LRRK2	7.23e-112	0.0419612	0.063	0.221	2.04e-108	0.0760195	0.0318026
DEK	4.86e-16	0.0418447	0.429	0.807	1.37e-12	1.35331	1.25686
MPEG1	0	0.0415846	0.085	0.689	0	0.107763	0.0626414
LPCAT2	0	0.0413721	0.095	0.751	0	0.115907	0.070682
DNAJC9	2.27e-227	0.0413656	0.11	0.742	6.42e-224	0.26916	0.217732
UBE2D1	0.0207461	0.0411716	0.186	0.612	1	0.391798	0.335659
TKT	3.31e-32	0.0411219	0.292	0.751	9.36e-29	0.767293	0.696093
SLC12A5	0	0.0408891	0.073	0.268	0	0.11105	0.0665361
RARRES1	7.28e-91	0.0408176	0.055	0.374	2.06e-87	0.0701705	0.0273683
LINC00309	0	0.0402583	0.033	0.866	0	0.0706514	0.0284048
RUNDC1	1.82e-28	0.0401555	0.043	0.573	5.14e-25	0.112512	0.0687233
CHRNA1	0	0.0397486	0.065	0.98	0	0.147347	0.102636
PLAU	0.0495368	0.0395795	0.067	0.401	1	0.0863768	0.0442183
LILRA4	0	0.0394217	0.062	0.55	0	0.0938427	0.0515605
GNG10	3.29e-15	0.0393851	0.25	0.694	9.31e-12	0.652101	0.588297
TPP1	1.05e-159	0.0393005	0.242	0.82	2.98e-156	0.761976	0.694073
AC026369.3	0	0.0391882	0.06	0.589	0	0.0623143	0.0214893
PKD2L1	0	0.0391708	0.047	0.491	0	0.0529518	0.0125042
SQSTM1	7.24e-54	0.0387583	0.532	0.983	2.05e-50	3.17602	3.01726
IL1R2	1.41e-72	0.0386831	0.012	0.084	3.99e-69	0.0451519	0.0054942
SERPINF1	3.37e-91	0.0385804	0.135	0.447	9.52e-88	0.338066	0.287425
GMNN	7.26e-183	0.0384627	0.122	0.732	2.05e-179	0.35941	0.308116
PLSCR1	0	0.0384014	0.175	0.904	0	0.344098	0.293462
ITPKB	0	0.0382431	0.109	0.987	0	0.317307	0.26788
POLD3	8.32e-219	0.0378007	0.046	0.356	2.35e-215	0.107506	0.0664227
PLXDC1	2.16e-285	0.0376087	0.033	0.53	6.1e-282	0.116711	0.0754933
MPP1	6.17e-114	0.0374977	0.151	0.442	1.75e-110	0.262397	0.215937
HCAR3	1.36e-270	0.0374634	0.034	0.32	3.84e-267	0.0572475	0.0183722
SNAI1	0	0.0373719	0.067	0.984	0	0.137482	0.0957564
ADA	2.73e-22	0.0372763	0.071	0.587	7.71e-19	0.165995	0.123332
LUCAT1	0	0.0371737	0.044	0.798	0	0.0847153	0.0451327
KRT18	0	0.0369112	0.013	0.576	0	0.0519544	0.0138334
CDC20B	0	0.0366213	0.008	0.686	0	0.041143	0.00370471
ATP1A1	1.65e-119	0.0364913	0.248	0.784	4.65e-116	0.721445	0.65976
NDC80	0	0.0364669	0.046	0.794	0	0.120566	0.0804386
CLEC12A	1.25e-280	0.0363748	0.032	0.286	3.53e-277	0.0429488	0.00569347
LINC00877	0	0.0363503	0.052	0.672	0	0.0653757	0.0273444
TTYH3	1.47e-306	0.036334	0.114	0.343	4.17e-303	0.180413	0.138293
WIPF3	0	0.0362887	0.046	0.646	0	0.0668896	0.0288676
CHI3L2	0	0.036228	0.099	0.955	0	0.312385	0.265691
MCM6	2.72e-222	0.0361493	0.052	0.357	7.7e-219	0.131517	0.0913443
CT70	0	0.0359544	0.047	0.585	0	0.0687613	0.0310172
BIK	0	0.0357644	0.017	0.689	0	0.0456525	0.00891616
FBLN5	1.11e-39	0.0356655	0.023	0.361	3.15e-36	0.0464482	0.00978381
JSRP1	0	0.0355074	0.019	0.675	0	0.0485573	0.011979
DYNLT3	0	0.0354583	0.143	0.856	0	0.291473	0.246482
MCOLN1	1.45e-13	0.0351805	0.148	0.531	4.1e-10	0.282194	0.23787
AL109615.2	1.03e-117	0.0349832	0.038	0.063	2.9e-114	0.044622	0.00870967
KIF20B	0.340422	0.0349391	0.091	0.541	1	0.231208	0.188934
AL355881.1	2.08e-183	0.0348429	0.061	0.35	5.88e-180	0.086507	0.049302
CLIC5	0	0.0347672	0.023	0.852	0	0.0654006	0.0289962
B3GNT5	1.93e-61	0.0346488	0.045	0.297	5.45e-58	0.0687537	0.0323569
CKAP2L	4.15e-108	0.0345698	0.024	0.3	1.17e-104	0.0694695	0.0331299
ENTPD1	2.31e-147	0.0345383	0.079	0.632	6.54e-144	0.093962	0.0568234
LAPTM4A	1.58e-129	0.0344589	0.337	0.896	4.48e-126	0.980694	0.913604
MCM5	1.16e-135	0.0344457	0.08	0.677	3.27e-132	0.162443	0.123084
TFEC	0	0.0343294	0.107	0.949	0	0.139497	0.101043
HCAR2	0	0.0343212	0.033	0.495	0	0.0470414	0.0117153
NLRP3	5.8e-130	0.034263	0.045	0.352	1.64e-126	0.0651144	0.0292385
NUCB2	1.93e-120	0.0342124	0.302	0.836	5.46e-117	0.888713	0.825188
PCBD1	7.34e-07	0.0339198	0.193	0.633	0.0020765	0.382885	0.336765
STAB1	1.56e-69	0.0338964	0.066	0.174	4.42e-66	0.0929496	0.0565234
HSD17B14	2.67e-72	0.0335159	0.104	0.434	7.56e-69	0.132814	0.0954763
AC112496.1	1.7e-213	0.0332785	0.028	0.206	4.81e-210	0.0457336	0.0115058
LEF1	0	0.0332556	0.025	0.842	0	0.0812951	0.0459273
BARD1	1.56e-40	0.0331331	0.081	0.467	4.42e-37	0.197737	0.158702
BHLHE40-AS1	0	0.0331138	0.014	0.566	0	0.0429604	0.00898959
SERPINB9P1	0	0.032902	0.027	0.43	0	0.0430495	0.00928958
NUSAP1	9.21e-96	0.0325189	0.079	0.655	2.6e-92	0.264291	0.223839
GPRC5C	1.68e-39	0.0323002	0.03	0.264	4.75e-36	0.0488983	0.01556
RCAN2	0	0.0320861	0.106	0.945	0	0.288478	0.247792
HTRA4	0	0.0318318	0.044	0.463	0	0.0415884	0.00895497
ABCB1	0	0.0317578	0.02	0.838	0	0.0674041	0.0340383
SYK	8.26e-150	0.0315415	0.091	0.602	2.34e-146	0.101848	0.0676369
AF127936.2	0	0.0315082	0.046	0.668	0	0.0569604	0.0241767
ABL2	5.4e-78	0.0314258	0.107	0.447	1.53e-74	0.239052	0.200719
AC090617.10	0	0.0313312	0.037	0.169	0	0.0523818	0.0199206
HIST1H1B	0	0.0312256	0.029	0.736	0	0.11262	0.0784147
PPFIA1	0.00144846	0.0307278	0.102	0.532	1	0.21096	0.174316
GCNA	5.33e-11	0.0301772	0.013	0.495	1.51e-07	0.0492179	0.0180283
INHBA-AS1	5.55e-118	0.0301522	0.011	0.067	1.57e-114	0.0359183	0.00514936
AC108463.3	8.06e-162	0.0300639	0.01	0.214	2.28e-158	0.0379349	0.00719497
MYOF	2.82e-139	0.0298619	0.068	0.459	7.97e-136	0.0708818	0.039376
PDLIM1	0	0.0292674	0.14	0.99	0	0.398092	0.357767
HMGB1	0.853137	0.0292338	0.853	0.979	1	7.2701	7.03184
TRGC1	0	0.0291801	0.015	0.814	0	0.0638928	0.0332969
CCR7	0	0.0290629	0.038	0.947	0	0.143132	0.110388
VMO1	0	0.0285951	0.055	0.267	0	0.0636426	0.0336584
FAM71A	4.52e-77	0.0281546	0.031	0.174	1.28e-73	0.0374408	0.00863941
GSDME	7.66e-55	0.0280099	0.079	0.447	2.17e-51	0.0880464	0.0579933
AC124283.1	3.76e-49	0.0279438	0.021	0.383	1.06e-45	0.0415666	0.0128641
KMO	3.38e-92	0.0278706	0.038	0.196	9.55e-89	0.0396137	0.0110391
SUSD1	0	0.0276209	0.057	0.684	0	0.0678131	0.0387228
WASF2	0	0.0271948	0.316	0.97	0	0.872843	0.822598
FRMD4A	3.1e-112	0.0270863	0.113	0.424	8.77e-109	0.210681	0.178329
LYN	2.62e-185	0.0268819	0.122	0.717	7.41e-182	0.198063	0.166285
AC106028.4	0	0.0266707	0.024	0.584	0	0.0420142	0.0145903
PCNX4	3.17e-76	0.0264742	0.138	0.678	8.97e-73	0.38143	0.345338
MMP19	6.4e-116	0.0264427	0.028	0.241	1.81e-112	0.0483201	0.020963
USP53	0	0.0263374	0.04	0.88	0	0.107133	0.0783548
MMS22L	7.57e-262	0.0262829	0.025	0.311	2.14e-258	0.0892136	0.0609588
PALD1	0	0.0262003	0.071	0.23	0	0.082575	0.0545795
ENG	0.000387006	0.0261551	0.067	0.497	1	0.0888577	0.0607477
LINC01857	0	0.0261454	0.064	0.712	0	0.0773762	0.0495727
CD8B	0	0.02609	0.017	0.765	0	0.082392	0.0545176
MITF	1.01e-30	0.0260157	0.11	0.485	2.85e-27	0.148723	0.119224
ATP6V0B	3.08e-33	0.0259947	0.4	0.844	8.7e-30	1.63109	1.56358
FAM83D	7.66e-154	0.0257641	0.022	0.35	2.17e-150	0.0589557	0.0320211
DNAAF1	0	0.0257192	0.02	0.16	0	0.0403059	0.0138912
KRT19	0.000354546	0.0256696	0.001	0.001	1	0.026231	0.000223296
NFE2L2	1.32e-183	0.025547	0.367	0.943	3.75e-180	1.27849	1.22102
LPAR5	4.08e-114	0.0254997	0.044	0.242	1.15e-110	0.045193	0.0188778
ZEB1	1.05e-21	0.0252787	0.103	0.607	2.98e-18	0.370079	0.335879
DUSP10	0	0.025056	0.159	0.97	0	0.351814	0.318364
LINC01094	6.06e-137	0.0250256	0.058	0.31	1.71e-133	0.0640016	0.0377048
CARHSP1	2.35e-273	0.0248512	0.236	0.866	6.65e-270	0.695878	0.654252
ATP6AP1	5.5e-18	0.024557	0.235	0.682	1.55e-14	0.567566	0.52954
LINC01480	0	0.0244784	0.048	0.68	0	0.066164	0.0403828
STX4	6.76e-232	0.0242164	0.209	0.821	1.91e-228	0.498026	0.462185
RAB42	0	0.0241121	0.06	0.736	0	0.0775998	0.0519274
SWAP70	0	0.0240694	0.121	0.899	0	0.179198	0.151154
DMXL2	0	0.0239833	0.093	0.288	0	0.117704	0.0912166
SLC29A1	0	0.0238251	0.075	0.29	0	0.0892141	0.0635701
FNDC3B	1.31e-177	0.0236369	0.1	0.39	3.69e-174	0.136432	0.109886
TREM1	1e-93	0.0235925	0.042	0.183	2.83e-90	0.0459129	0.021526
CETP	1.73e-24	0.0235037	0.022	0.083	4.9e-21	0.0315461	0.00758361
NCAPD3	2.86e-50	0.0230897	0.054	0.447	8.1e-47	0.129695	0.10391
CYP1B1	4.45e-293	0.0230671	0.026	0.278	1.26e-289	0.0288755	0.00541395
FAM20A	1.4e-191	0.0230236	0.043	0.246	3.95e-188	0.0404759	0.0167941
LAT2	0	0.0229419	0.094	0.758	0	0.120039	0.0946352
SLC38A5	2.5e-197	0.0224264	0.025	0.348	7.08e-194	0.0720548	0.0482801
ANKRD28	0.00687353	0.021709	0.082	0.555	1	0.205559	0.17967
C1orf54	0	0.0216958	0.083	0.566	0	0.110853	0.0870115
WNT5A	1.3e-52	0.0214085	0.058	0.214	3.67e-49	0.0642948	0.041752
TSHR	4.97e-195	0.0213513	0.017	0.53	1.41e-191	0.0599682	0.0375764
ACTA2	0	0.0213493	0.067	0.883	0	0.172665	0.147895
TEX14	3.49e-101	0.0213458	0.023	0.319	9.87e-98	0.0307908	0.00902083
APOL4	0	0.0213102	0.088	0.809	0	0.109057	0.0856724
PLXND1	3.45e-173	0.0209589	0.091	0.699	9.75e-170	0.128283	0.104882
AC084871.1	0	0.0209449	0.028	0.452	0	0.0373092	0.0158088
CFLAR-AS1	4.12e-264	0.0209431	0.021	0.251	1.16e-260	0.0278283	0.00652633
KCNK6	6.82e-14	0.0208572	0.031	0.452	1.93e-10	0.0583099	0.0364651
FANCD2	3.7e-124	0.0208077	0.022	0.385	1.05e-120	0.0615881	0.0397272
TGM2	1.94e-234	0.0205181	0.031	0.295	5.48e-231	0.0346855	0.013672
AC024257.3	0	0.0204802	0.012	0.425	0	0.0324143	0.0114853
KIF18A	0	0.0204052	0.014	0.134	0	0.0359792	0.0150541
FILIP1L	0	0.0202636	0.044	0.23	0	0.0714314	0.0499387
PI3	2.3e-26	0.0202617	0.001	0.02	6.49e-23	0.022916	0.00239861
SLC35F6	1.21e-33	0.0201268	0.138	0.498	3.41e-30	0.236362	0.211727
LINC01588	0	0.0198501	0.018	0.77	0	0.0447576	0.0242235
LINC00921	0	0.0197937	0.019	0.775	0	0.0442586	0.0237921
UBD	0	0.0196947	0.053	0.961	0	0.101963	0.0804727
GPR84	1.54e-148	0.0195564	0.032	0.187	4.36e-145	0.0307932	0.0108304
CXorf21	3.96e-06	0.0194043	0.03	0.18	0.0111852	0.0403724	0.0203793
TCHH	0.00140791	0.0192671	0.014	0.081	1	0.0257958	0.00622088
HCG11	0	0.0191596	0.021	0.679	0	0.038157	0.0184556
HERC5	0	0.0190589	0.066	0.989	0	0.134167	0.112756
CMTM2	6.9e-46	0.0190466	0.002	0.002	1.95e-42	0.0198084	0.000568302
BRCA2	2.48e-244	0.0190429	0.027	0.674	7.02e-241	0.0712097	0.0510037
TXN	4.57e-39	0.0186274	0.529	0.933	1.29e-35	2.25124	2.19124
TMEM255A	2.24e-161	0.0184311	0.066	0.348	6.35e-158	0.070359	0.0508118
AC073352.2	5.96e-16	0.0181567	0.016	0.054	1.68e-12	0.0246128	0.00617708
EVA1B	0	0.0180582	0.098	0.951	0	0.144953	0.124462
ATAD5	1.2e-23	0.0177844	0.032	0.463	3.39e-20	0.0959065	0.0765887
MAD2L1	4.05e-62	0.0177035	0.062	0.442	1.14e-58	0.157476	0.137165
RGS12	0	0.0176841	0.058	0.254	0	0.0660746	0.0473878
NRIP1	5.9e-249	0.0175922	0.108	0.36	1.67e-245	0.161017	0.140771
WDR76	1.02e-180	0.0173721	0.029	0.359	2.87e-177	0.0746629	0.056155
ATF5	1.89e-101	0.0172291	0.113	0.681	5.33e-98	0.213529	0.1928
AC090559.2	1.9e-245	0.0171451	0.01	0.259	5.37e-242	0.027418	0.00995301
CLEC10A	1.35e-21	0.017043	0.021	0.056	3.81e-18	0.0226361	0.00535498
Z99572.1	0	0.0168413	0.025	0.12	0	0.0328098	0.0155616
LRP1	3.94e-121	0.0167144	0.141	0.432	1.11e-117	0.292145	0.270727
HIST1H4H	0	0.0166781	0.032	0.704	0	0.0908268	0.0727848
AC010883.2	1.73e-26	0.0165629	0.006	0.011	4.9e-23	0.0175731	0.000857998
MRC1	0	0.0164307	0.037	0.503	0	0.0471699	0.0301047
VNN1	3.29e-263	0.0163373	0.028	0.281	9.29e-260	0.0253917	0.00877559
BAIAP2	0	0.0161849	0.06	0.289	0	0.0828039	0.0654199
TMEM176A	9.25e-249	0.016093	0.142	0.372	2.62e-245	0.364928	0.343139
AP000692.2	1.53e-25	0.0159545	0.015	0.378	4.32e-22	0.04299	0.0264817
HMGCS1	0.604392	0.0159115	0.118	0.556	1	0.307095	0.286462
HIST1H3B	1.77e-176	0.0156965	0.012	0.564	5.01e-173	0.0493408	0.0329984
C21orf58	0	0.0156447	0.015	0.257	0	0.0530144	0.0366685
KLRK1	0	0.0155797	0.016	0.648	0	0.070774	0.0542209
LONRF3	0	0.0153813	0.017	0.122	0	0.021079	0.00549358
FABP3	0.0544396	0.0153019	0.046	0.44	1	0.0479949	0.0320806
FXYD2	2.92e-14	0.0151673	0.028	0.547	8.25e-11	0.0530258	0.0371748
SPINT2	0	0.015136	0.137	0.92	0	0.238837	0.220227
KCNE1	1.41e-176	0.0150046	0.033	0.316	3.99e-173	0.0307505	0.0154
TLR3	6.08e-198	0.0150012	0.052	0.553	1.72e-194	0.0589476	0.0431807
HBEGF	0.00347562	0.0149645	0.095	0.53	1	0.241483	0.223043
LINC02207	0	0.0149217	0.032	0.382	0	0.0407263	0.0253122
ZFHX3	3.57e-46	0.0145874	0.117	0.475	1.01e-42	0.169283	0.15235
IL6	0	0.014423	0.016	0.374	0	0.0525804	0.037508
ABCC3	9.88e-69	0.0143458	0.032	0.075	2.79e-65	0.026869	0.0122429
E2F3	2.15e-257	0.0142807	0.076	0.348	6.09e-254	0.124269	0.108328
C5AR2	5.22e-278	0.0141167	0.021	0.057	1.48e-274	0.0210924	0.00677919
PHLDA2	0	0.014107	0.021	0.655	0	0.0492473	0.0345494
CITED4	3.9e-99	0.0140387	0.074	0.643	1.1e-95	0.127433	0.111716
AC079753.2	8.92e-06	0.0139161	0.018	0.061	0.0252259	0.0183624	0.00428892
OGFRL1	0.000245281	0.0138275	0.13	0.587	0.693656	0.234599	0.217645
TMPO-AS1	0	0.0132249	0.012	0.261	0	0.0310015	0.0174564
TNFRSF11B	1.52e-173	0.0132036	0.012	0.086	4.31e-170	0.0182254	0.00486952
MAP3K7CL	2.22e-223	0.01287	0.012	0.344	6.29e-220	0.0261707	0.0130485
HK2	5.88e-126	0.0127359	0.072	0.403	1.66e-122	0.0843566	0.0706339
MUC1	0	0.0126206	0.001	0.017	0	0.0140449	0.00132749
PARP14	0	0.0122951	0.247	0.993	0	0.732522	0.711351
ALPK3	2.93e-46	0.0121931	0.013	0.018	8.28e-43	0.0209295	0.00855669
ADGRE2	0	0.0121566	0.027	0.153	0	0.0318331	0.0193655
AURKA	0	0.0121069	0.027	0.229	0	0.055855	0.0431489
HS3ST3A1	1.48e-125	0.0118865	0.019	0.117	4.18e-122	0.018594	0.0065581
S100P	6.09e-06	0.0116106	0.002	0.077	0.0172137	0.0130439	0.00134978
TMEM204	9.29e-99	0.0115791	0.01	0.284	2.63e-95	0.0271233	0.0152987
DOCK4	5.56e-26	0.0115119	0.111	0.494	1.57e-22	0.17524	0.161789
RGS13	0	0.0112324	0.014	0.54	0	0.0251804	0.0137296
PSIP1	2.41e-84	0.01068	0.282	0.789	6.81e-81	0.856911	0.837184
AC135050.1	9.13e-255	0.0105834	0.013	0.085	2.58e-251	0.0150391	0.00435325
DONSON	3.62e-88	0.0105787	0.016	0.406	1.02e-84	0.0384433	0.0275158
IL1RN	4.74e-68	0.0104414	0.009	0.058	1.34e-64	0.026654	0.01599
PRDX1	8.77e-11	0.0103565	0.617	0.929	2.48e-07	3.70821	3.6597
TNFRSF10D	0	0.0102304	0.019	0.683	0	0.0238874	0.013466
BNIP3L	7.92e-18	0.0101481	0.256	0.69	2.24e-14	0.644104	0.627504
LINC01146	0.913554	0.010085	0.01	0.034	1	0.0131001	0.00293435
ACTG2	0	0.00985892	0.003	0.014	0	0.00937119	-0.000531225
GAS6	0	0.00985449	0.087	0.289	0	0.120593	0.109604
AC009404.1	0	0.00982971	0.022	0.691	0	0.0470549	0.0368131
KCNE3	1e-14	0.009623	0.033	0.282	2.83e-11	0.0265123	0.0166815
BLNK	0	0.00946295	0.059	0.598	0	0.0573091	0.0473511
OXCT1	9.98e-30	0.00944176	0.068	0.469	2.82e-26	0.166688	0.155724
JPH1	0	0.0094303	0.005	0.562	0	0.0170789	0.00753264
LINC00346	1.95e-80	0.00935061	0.014	0.137	5.53e-77	0.0132534	0.003823
OAS1	0	0.0092697	0.099	0.946	0	0.141611	0.131077
HPGDS	3.48e-181	0.00915913	0.04	0.307	9.84e-178	0.0433579	0.0338453
CD5L	9.72e-16	0.0091092	0.018	0.121	2.75e-12	0.0204309	0.0111778
PARD6G-AS1	0	0.00908446	0.007	0.267	0	0.02697	0.0176828
ARL6IP1	6.28e-07	0.00892442	0.557	0.9	0.00177696	2.37477	2.34478
DUT	3.47e-40	0.00891637	0.343	0.788	9.83e-37	0.958698	0.941311
ADCY4	0	0.0089143	0.007	0.371	0	0.0226502	0.0135745
ARHGAP11A	0.752292	0.00888905	0.023	0.509	1	0.0634344	0.0540233
BASP1-AS1	2.97e-73	0.00886347	0.018	0.138	8.4e-70	0.0175881	0.00860858
FHL2	0	0.00883401	0.006	0.306	0	0.0165412	0.00760063
MPV17L2	8.74e-203	0.00855265	0.059	0.366	2.47e-199	0.0965568	0.0872183
TFDP2	2.97e-27	0.00840539	0.123	0.495	8.39e-24	0.27201	0.261363
KIFC1	0	0.00834708	0.011	0.181	0	0.0342926	0.0256952
LXN	0	0.008339	0.041	0.939	0	0.0751956	0.0662669
BMF	0	0.00827979	0.036	0.82	0	0.0565151	0.0478035
LINC02029	1.43e-62	0.00820888	0.005	0.258	4.04e-59	0.0162639	0.00795567
AP000919.2	5.16e-07	0.00808267	0.003	0.01	0.00146033	0.00863603	0.000516409
SESN3	3.62e-228	0.00807721	0.08	0.714	1.02e-224	0.161865	0.152518
CFH	0	0.00797982	0.016	0.449	0	0.0225223	0.0143952
MCM8	0	0.00793264	0.015	0.266	0	0.0324498	0.0242922
THBD	2.76e-200	0.00786234	0.009	0.049	7.81e-197	0.014625	0.00667898
LINC02099	1.42e-30	0.00767152	0.01	0.053	4.03e-27	0.00869838	0.000989732
ZEB2-AS1	0	0.00763355	0.03	0.235	0	0.033135	0.0252786
BORA	7.44e-87	0.00748374	0.019	0.594	2.1e-83	0.0379966	0.0302575
CYSLTR2	5.58e-62	0.00744411	0.007	0.073	1.58e-58	0.00992058	0.00243053
LRRC39	0	0.00741089	0.027	0.448	0	0.0364912	0.0288383
ICAM5	0	0.00723476	0.015	0.121	0	0.013865	0.00655638
LINC00824	0	0.00686702	0.014	0.657	0	0.0389526	0.0318426
GAPLINC	0	0.00686045	0.011	0.307	0	0.0102374	0.00333043
AL035446.1	2.9e-98	0.00684833	0.019	0.281	8.2e-95	0.0147795	0.0078537
AC022509.4	0.000221359	0.00681064	0.005	0.034	0.626003	0.00754906	0.000710321
RRAS2	2.62e-36	0.00679811	0.04	0.438	7.42e-33	0.108662	0.101151
MMP2	1.11e-47	0.00675802	0.05	0.395	3.13e-44	0.0504791	0.0434039
CRISPLD2	0	0.00671137	0.011	0.081	0	0.0119439	0.00517507
AL391839.3	0	0.00669666	0.003	0.245	0	0.0115101	0.00475901
PDE4C	4.27e-116	0.00669017	0.003	0.258	1.21e-112	0.0109629	0.00422193
YBX3	2.01e-17	0.00658762	0.166	0.633	5.68e-14	0.528464	0.518428
VEGFB	4.78e-72	0.00649049	0.241	0.757	1.35e-68	0.57936	0.569142
TNFSF15	9.22e-12	0.00617545	0.006	0.038	2.61e-08	0.00869104	0.00248112
FAR2	7.6e-88	0.00614224	0.041	0.407	2.15e-84	0.0599824	0.0534917
MCM3	8.43e-29	0.00613262	0.063	0.591	2.38e-25	0.133964	0.127031
P2RY13	1.36e-215	0.00612075	0.052	0.364	3.84e-212	0.0572272	0.0507759
AC122108.2	0	0.00605039	0.003	0.055	0	0.00620085	0.000131329
FOXD1	0	0.00602394	0.025	0.94	0	0.0614015	0.0550269
PAPPA	6.91e-289	0.00600975	0.001	0.021	1.95e-285	0.0128833	0.00681442
AL591115.1	4.09e-72	0.00580724	0.003	0.074	1.16e-68	0.00662137	0.000792619
PKD2L2	1.26e-248	0.0057423	0.005	0.356	3.57e-245	0.0145821	0.0087728
AL022724.3	2.71e-14	0.00570533	0.003	0.008	7.66e-11	0.00620353	0.000479148
RFC4	5.21e-144	0.00569751	0.053	0.39	1.47e-140	0.116441	0.110098
AC022517.1	0	0.00564777	0.001	0.012	0	0.00134218	-0.00429723
IGF1	3.17e-10	0.00564162	0.034	0.392	8.97e-07	0.0448773	0.0389991
AL590705.1	5.46e-177	0.00557654	0.005	0.331	1.54e-173	0.0129032	0.00727039
METTL21A	0.0839529	0.00550294	0.08	0.53	1	0.152605	0.14628
CD36	2.9e-06	0.00539437	0.007	0.028	0.00821359	0.00909866	0.00366986
AC096733.2	3.27e-09	0.00535657	0.013	0.271	9.24e-06	0.0113554	0.00595246
AC093821.1	1.28e-19	0.00530242	0.009	0.064	3.61e-16	0.0073099	0.00198285
RBP4	3.83e-90	0.00526414	0.01	0.249	1.08e-86	0.00690195	0.0016154
LDLR	0	0.00525945	0.024	0.85	0	0.0689135	0.0633064
ASPM	0	0.00524498	0.016	0.081	0	0.0648016	0.0592313
CABLES1	0	0.00520529	0.011	0.065	0	0.00921322	0.00397362
LRG1	3.56e-97	0.00509414	0.007	0.203	1.01e-93	0.00769664	0.00257634
ARL5A	1.91e-32	0.00488112	0.241	0.706	5.4e-29	0.595715	0.587945
SAMHD1	0.722376	0.00482742	0.167	0.583	1	0.381102	0.37445
AC008760.2	1.77e-236	0.00480596	0.011	0.241	5e-233	0.0103007	0.00545691
AL034397.3	0	0.00469133	0.005	0.417	0	0.0124693	0.0077306
LOH12CR2	7.94e-21	0.00437825	0.024	0.454	2.25e-17	0.0881912	0.0834372
PRXL2A	0	0.00431593	0.115	0.891	0	0.156249	0.15127
FGFBP2	0	0.00429317	0.007	0.57	0	0.0280403	0.0236362
NRM	1.14e-243	0.00429139	0.026	0.341	3.23e-240	0.0413818	0.0369224
LINC01736	0	0.00426569	0.024	0.028	0	0.0217622	0.0174129
AL121936.1	1.15e-21	0.00425205	0.001	0.025	3.25e-18	0.004785	0.000521668
DOCK9	0	0.0042057	0.029	0.91	0	0.106044	0.101402
KISS1R	3.89e-61	0.00419267	0.004	0.002	1.1e-57	0.00972172	0.00549715
AC109347.1	2.13e-239	0.00418956	0.004	0.193	6.02e-236	0.0113953	0.00716686
CCDC36	0	0.00412475	0.007	0.023	0	0.00525019	0.00111232
DHRS9	1.22e-85	0.00407	0.03	0.188	3.45e-82	0.0315084	0.0273187
PDLIM4	0	0.00398204	0.008	0.594	0	0.0173289	0.0132859
METTL7B	0.0188194	0.00395797	0.024	0.15	1	0.015466	0.0114548
WDR64	8.61e-68	0.0038916	0.001	0.086	2.43e-64	0.0071455	0.0032337
ISYNA1	0	0.00378685	0.032	0.699	0	0.0640179	0.0599963
CCDC170	5.71e-22	0.00378376	0.009	0.044	1.61e-18	0.0077766	0.00397063
F13A1	6.33e-53	0.00373141	0.016	0.103	1.79e-49	0.0199826	0.0161837
AC016745.2	0	0.00363836	0.001	0.146	0	0.00409293	0.000446318
HLX	9.4e-190	0.00360547	0.016	0.46	2.66e-186	0.0186263	0.0149603
POGLUT3	0	0.00346031	0.031	0.791	0	0.0657607	0.0620792
KLRC1	3.34e-27	0.00344939	0.002	0.026	9.44e-24	0.00640331	0.00293781
FAM241A	0	0.00344369	0.045	0.815	0	0.0639149	0.0602574
P2RY6	0.000165032	0.00342107	0.013	0.037	0.466711	0.00878498	0.00533975
FBXO30	1.09e-219	0.00341425	0.039	0.353	3.08e-216	0.0701229	0.0664755
LIF	7.1e-17	0.00309633	0.004	0.077	2.01e-13	0.00801492	0.0048986
LAMC1	9.59e-54	0.00282932	0.006	0.189	2.71e-50	0.0128998	0.010038
PLEKHS1	1.16e-117	0.00282861	0.001	0.004	3.29e-114	0.00337574	0.000541596
PDPN	1.37e-288	0.00282285	0.051	0.503	3.88e-285	0.053374	0.0504047
AC114977.1	0.00907191	0.00279458	0.005	0.025	1	0.00706191	0.00425152
ITGA10	0	0.00266073	0.001	0.053	0	0.00654833	0.00387373
KNL1	2.94e-129	0.00261697	0.016	0.543	8.3e-126	0.0384694	0.0357553
ZNF577	1.51e-73	0.00260835	0.033	0.419	4.28e-70	0.0509928	0.048255
MACORIS	0	0.00259864	0.025	0.12	0	0.0319294	0.0292513
LMO2	1.16e-133	0.00259568	0.076	0.54	3.27e-130	0.0906654	0.087838
ANKRD9	1.44e-174	0.00251508	0.07	0.688	4.07e-171	0.0854106	0.0826841
CTDSPL	2.11e-134	0.00235114	0.019	0.19	5.96e-131	0.0197837	0.0173889
AC012673.1	2.76e-234	0.0023113	0.002	0.312	7.79e-231	0.00475929	0.00243967
CLEC5A	3.48e-26	0.00230126	0.004	0.038	9.84e-23	0.00385804	0.00155055
IL2RA	0	0.00226404	0.007	0.291	0	0.0130391	0.0107481
MSLN	2.49e-06	0.00223245	0.008	0.027	0.00704764	0.00694113	0.00469569
AC078795.3	0	0.0021714	0.001	0.004	0	0.00234933	0.000175187
KCNJ2	0	0.00209908	0.053	0.568	0	0.0695425	0.0672998
S1PR1	0	0.00197562	0.008	0.636	0	0.0247982	0.0227756
CRIP3	0.00638255	0.00190534	0.002	0.055	1	0.00255412	0.000645741
CXCL11	0	0.00187693	0.008	0.465	0	0.0126203	0.0107215
FBXO43	7e-208	0.00182857	0.001	0.022	1.98e-204	0.00402375	0.0021895
TINAGL1	7.79e-06	0.00174712	0.001	0.002	0.0220256	0.00434746	0.00259428
ZNF469	0	0.00173285	0.007	0.043	0	0.00605213	0.0043103
CAMK1G	9.74e-35	0.00166146	0.009	0.058	2.75e-31	0.00832347	0.00664958
FBXO5	1.73e-167	0.00166069	0.035	0.366	4.9e-164	0.0816316	0.0798369
PAPSS2	0	0.0015284	0.016	0.133	0	0.0131949	0.0116475
CCDC168	3.8e-36	0.00150916	0.002	0.239	1.07e-32	0.0060762	0.00455902
AC010894.3	8.21e-32	0.00150669	0.005	0.024	2.32e-28	0.00298866	0.00147861
LINC00578	2.84e-46	0.00150511	0.003	0.011	8.02e-43	0.00621488	0.00470155
VWC2	2.86e-244	0.00149066	0.001	0.056	8.08e-241	0.00110201	-0.000389186
IL1RL2	8.8e-14	0.00145587	0.002	0.031	2.49e-10	0.00174319	0.000285844
AMPD3	0	0.0013962	0.057	0.85	0	0.0933241	0.0917986
SLC2A5	3.26e-33	0.00130083	0.054	0.239	9.21e-30	0.0646419	0.0632579
LINC01572	0	0.0012984	0.003	0.074	0	0.0124416	0.0111279
LINC02158	3.68e-163	0.00128634	0.005	0.022	1.04e-159	0.00533301	0.00404064
CHODL	4.24e-268	0.00123842	0.001	0.015	1.2e-264	0.00117643	-6.27e-05
AC107398.3	2.22e-81	0.0012123	0.001	0.005	6.28e-78	0.0018069	0.000593137
ITGA5	0	0.00117143	0.021	0.747	0	0.0288123	0.0276078
CT69	8.7e-202	0.00117102	0.003	0.165	2.46e-198	0.00309505	0.00192109
MRC2	0	0.00116962	0.033	0.43	0	0.0288019	0.0275993
F5	0	0.00116679	0.003	0.025	0	0.00998051	0.00880277
FFAR3	5.56e-92	0.00114917	0.002	0.212	1.57e-88	0.00217213	0.00102112
MYO1E	1.15e-11	0.00108644	0.084	0.512	3.27e-08	0.0993228	0.0981291
CD40	0	0.00108214	0.103	0.947	0	0.14812	0.146878
CLSPN	6.91e-45	0.000992123	0.016	0.545	1.95e-41	0.0513092	0.0502667
DNAH7	1.99e-75	0.00094763	0.001	0.012	5.62e-72	0.0013076	0.000359178
LNCAROD	0	0.000924121	0.012	0.435	0	0.0104837	0.00955028
RNASE3	1.4e-24	0.000913065	0.001	0.008	3.97e-21	0.00109078	0.000177132
ELL3	8.64e-82	0.000856176	0.002	0.14	2.44e-78	0.00447084	0.0036112
ZNF683	6.04e-88	0.000848121	0.002	0.214	1.71e-84	0.00575111	0.00489847
DCSTAMP	0	0.000777911	0.002	0.059	0	0.00103648	0.000258063
AL390242.1	0.562505	0.000717894	0.001	0.028	1	0.00122323	0.000504717
AL161785.3	0.102352	0.000702677	0.001	0.001	1	0.00137572	0.000672327
AL132780.2	2e-16	0.000701726	0.001	0.013	5.64e-13	0.00174829	0.00104558
AL645608.7	5.12e-130	0.000679057	0.011	0.09	1.45e-126	0.0112122	0.0105258
LIG1	9.96e-129	0.000615474	0.043	0.648	2.82e-125	0.100202	0.0995252
FUT1	2.56e-173	0.000611266	0.002	0.026	7.25e-170	0.00218132	0.0015689
AC104423.1	3.42e-208	0.000589499	0.001	0.001	9.68e-205	0.000598085	8.41e-06
SYNPO2	0.718112	0.000580771	0.002	0.026	1	0.00357713	0.00299446
DPEP3	0.437228	0.000503372	0.002	0.024	1	0.00109875	0.000594954
LEP	1.21e-71	0.000424265	0.001	0.001	3.42e-68	0.000539153	0.00011475
CD34	0	0.000387667	0.006	0.345	0	0.0196566	0.0192614
AL392172.2	4.75e-49	0.000362509	0.002	0.004	1.34e-45	0.00217503	0.0018118
TIGD4	1.67e-81	0.000355549	0.005	0.133	4.71e-78	0.00369219	0.0033354
AC044893.1	1.07e-44	0.000352577	0.001	0.008	3.04e-41	0.000894037	0.000541207
IGFBP6	0	0.000351777	0.004	0.083	0	0.00917107	0.00881613
SHOX2	3.09e-92	0.000304727	0.001	0.051	8.73e-89	0.0021515	0.00184616
THRB-IT1	4.58e-09	0.000287572	0.001	0.002	1.3e-05	0.000806206	0.000518444
CHRNA6	2.06e-76	0.00025419	0.001	0.009	5.83e-73	0.000191954	-6.23e-05
AL136366.1	0	0.000157899	0.001	0.031	0	0.00312958	0.0029712
MIR3142HG	0	0.000129132	0.013	0.845	0	0.0378477	0.0377137
SFT2D3	0	3.46e-05	0.029	0.303	0	0.0692171	0.0691802
SLC26A7	1.95e-153	2.88e-05	0.001	0.227	5.5e-150	0.00134594	0.00131709
NCAPG	0	1.26e-05	0.009	0.121	0	0.0211828	0.0211699
PLA2G1B	2.61e-59	7.22e-06	0.001	0.034	7.37e-56	0.00110152	0.00109428
HP	4.04e-70	-5.35e-06	0.003	0.075	1.14e-66	0.00300274	0.00300811
QPCT	6.48e-10	-4.5e-05	0.013	0.037	1.83e-06	0.0105726	0.0106181
AC009812.4	0	-7.87e-05	0.002	0.022	0	0.00162229	0.00170115
EDN1	2.23e-23	-0.00021773	0.002	0.021	6.3e-20	0.00658515	0.00680434
SLITRK4	3.06e-05	-0.000243531	0.002	0.01	0.0865194	0.00104318	0.00128699
AC083855.2	0.487189	-0.000281298	0.008	0.036	1	0.00666296	0.00694617
POTEM	1.01e-06	-0.000287165	0.001	0.023	0.00284994	0.000946015	0.00123349
GPR42	9.17e-77	-0.000365854	0.001	0.108	2.59e-73	0.00152647	0.00189295
AC027130.1	3.43e-66	-0.000382087	0.004	0.262	9.7e-63	0.00472605	0.00511001
FGD5	0.00223518	-0.000426827	0.001	0.006	1	0.000434717	0.000861821
KLHL29	9.04e-270	-0.000452284	0.001	0.006	2.56e-266	0.000601807	0.00105447
CENPH	0	-0.000514457	0.026	0.31	0	0.0526482	0.0531899
CTSW	0	-0.000530777	0.008	0.74	0	0.030664	0.0312112
ECRG4	0	-0.000595225	0.001	0.013	0	0.00134633	0.00194254
ACAT2	9.52e-19	-0.000616437	0.123	0.507	2.69e-15	0.251783	0.252555
NEXN	1.12e-282	-0.000617934	0.005	0.402	3.17e-279	0.0128198	0.0134458
SLC47A2	1.51e-125	-0.000666737	0	0.011	4.26e-122	0.00197759	0.00264586
TRIM58	1.38e-09	-0.000688704	0.001	0.012	3.9e-06	0.000563485	0.00125282
NKAPL	0	-0.000703615	0.008	0.4	0	0.00860793	0.00931785
SDC1	1.57e-12	-0.00074506	0.001	0.063	4.44e-09	0.000291586	0.00103714
KIAA1257	6.91e-41	-0.000847687	0.001	0.003	1.95e-37	0.00364023	0.00449136
ANPEP	3.09e-20	-0.000883914	0.001	0.017	8.75e-17	0.000902881	0.00178798
MAP3K11	8.22e-05	-0.000969154	0.081	0.518	0.232589	0.168927	0.170061
IGHG4	0	-0.000972627	0.006	0.441	0	0.0168744	0.0178639
MT1G	0	-0.000992708	0.012	0.069	0	0.02399	0.0250071
SLC2A10	2.88e-36	-0.00105374	0.001	0.063	8.14e-33	0.000816544	0.0018717
MMP7	5.78e-07	-0.00110591	0.001	0.001	0.00163367	0.00143432	0.00254243
KLHL41	0	-0.00110851	0.001	0.017	0	0.00129283	0.00240339
GNG3	0	-0.00115996	0.001	0.019	0	0.000770362	0.00193189
ASB4	9.66e-11	-0.00116019	0.001	0.096	2.73e-07	0.00181284	0.00297581
PCOTH	1.5e-268	-0.0012192	0.004	0.56	4.24e-265	0.00870499	0.00993555
VIPR1	1.25e-63	-0.00123708	0.001	0.115	3.52e-60	0.00293453	0.00417601
AL133467.1	1.4e-81	-0.00132407	0.003	0.153	3.95e-78	0.00534891	0.00668094
RAD51	0	-0.00132854	0.004	0.08	0	0.010531	0.0118744
MXRA5	1.51e-14	-0.00139962	0.001	0.027	4.27e-11	0.000837655	0.00223943
COL14A1	4.77e-72	-0.00144042	0.001	0.012	1.35e-68	0.000608233	0.00205057
DEPDC1	0	-0.00144724	0.002	0.029	0	0.00724996	0.00870874
SPTLC3	0.82897	-0.00148826	0.009	0.333	1	0.0106208	0.012126
FAM110C	1.47e-100	-0.00150712	0.002	0.101	4.17e-97	0.00556679	0.00708344
HSPB6	1.36e-246	-0.00153795	0.001	0.114	3.85e-243	0.00132802	0.0028692
AL355481.1	2.11e-275	-0.00155109	0.001	0.016	5.95e-272	0.000265705	0.00181842
AC010319.3	1.07e-111	-0.00156571	0.001	0.162	3.01e-108	0.000703377	0.00227142
A4GALT	1.44e-187	-0.00157263	0.001	0.138	4.07e-184	0.0022348	0.00381218
FLT1	3.36e-124	-0.00159365	0.012	0.184	9.5e-121	0.0225595	0.0241904
CDH10	0	-0.00160875	0.001	0.013	0	0.00106045	0.0026722
LINC00707	4.84e-84	-0.00165367	0.002	0.015	1.37e-80	0.00456445	0.00622705
CYB5D2	6.29e-56	-0.00166141	0.079	0.452	1.78e-52	0.231955	0.234003
PDE3A	0	-0.0016647	0.002	0.016	0	0.00100075	0.0026685
PDE5A	1.8e-97	-0.00173617	0.002	0.325	5.09e-94	0.00489476	0.00664094
TMEM106C	3.57e-09	-0.00178038	0.096	0.514	1.01e-05	0.219324	0.221497
GPX8	0.453361	-0.00180649	0	0.002	1	0.00236627	0.00417867
KIF11	0	-0.00185656	0.018	0.197	0	0.0604702	0.0624408
NFATC4	4.72e-06	-0.00192395	0.001	0.013	0.0133478	0.000780256	0.00270756
AC092868.2	2.12e-133	-0.00194954	0.007	0.302	6e-130	0.00712161	0.00908695
POU2F2	1.74e-265	-0.00203219	0.088	0.738	4.92e-262	0.219817	0.222299
AL157895.1	1.89e-71	-0.00206468	0.001	0.104	5.35e-68	0.000997559	0.00306644
LINC01990	1.73e-211	-0.00206842	0.001	0.151	4.88e-208	0.000802879	0.00287511
TNFSF18	2.77e-14	-0.00208389	0.002	0.015	7.82e-11	0.0024933	0.00458456
GABRA2	0.000144506	-0.00210783	0.001	0.014	0.408662	0.00044109	0.00255208
KIAA1217	0	-0.00213097	0.015	0.192	0	0.0169209	0.0190903
NTNG1	7.18e-69	-0.00213291	0.001	0.056	2.03e-65	0.000620077	0.00275658
PLD4	1.9e-127	-0.00224389	0.044	0.219	5.37e-124	0.0656997	0.0680937
PART1	4.61e-09	-0.0022582	0.001	0.021	1.3e-05	0.000436731	0.00269847
TRIM63	2.62e-84	-0.00226318	0.001	0.039	7.42e-81	0.000848344	0.00311601
ZNF703	1.31e-43	-0.00226584	0.073	0.612	3.71e-40	0.102175	0.104675
P2RY14	1.66e-162	-0.0022864	0.003	0.269	4.68e-159	0.00461588	0.00691546
ECM2	2.06e-51	-0.00230829	0.001	0.004	5.83e-48	0.000763636	0.00307635
HHEX	0	-0.00241851	0.042	0.836	0	0.0458504	0.0483829
TFPI	3.23e-14	-0.00242008	0.006	0.041	9.14e-11	0.00563532	0.00807198
ACTRT3	9.52e-141	-0.00242533	0.002	0.04	2.69e-137	0.0013469	0.00377844
MMP28	1.09e-155	-0.0024262	0.001	0.007	3.08e-152	0.00610324	0.00854721
IL34	3.13e-158	-0.00245232	0.001	0.131	8.84e-155	0.00119454	0.0036528
LMNB2	7.77e-29	-0.00246969	0.04	0.447	2.2e-25	0.0783187	0.0809851
FAT4	2.3e-210	-0.00247179	0.001	0.196	6.5e-207	0.00151171	0.00399029
BRIP1	0	-0.0025921	0.003	0.061	0	0.00842016	0.0110375
BMPR1B	8.26e-32	-0.00263231	0.001	0.003	2.34e-28	0.000503418	0.00314052
ADAMTSL3	6.09e-235	-0.00269391	0.001	0.166	1.72e-231	0.0021818	0.00488523
MRGPRF	2.29e-67	-0.00271653	0.001	0.016	6.46e-64	0.000280166	0.00300115
CNTF	3.18e-258	-0.00273609	0.002	0.234	9e-255	0.00224385	0.00498984
LAMA3	0	-0.00277624	0.001	0.015	0	0.00127615	0.0040598
MLC1	0.125472	-0.00279174	0.003	0.127	1	0.00692517	0.00974018
SFRP4	2.18e-14	-0.00281883	0.001	0.083	6.16e-11	0.000729766	0.00355463
CNDP2	6.22e-307	-0.00285825	0.223	0.864	1.76e-303	0.569512	0.574004
PTPRB	2.72e-302	-0.00286721	0.001	0.244	7.7e-299	0.00626593	0.00915524
NDUFB2	1.15e-13	-0.002872	0.528	0.893	3.26e-10	1.97455	1.9831
BTNL9	0	-0.00291287	0.003	0.321	0	0.0122573	0.0152102
ACSBG1	5.15e-131	-0.00292843	0.001	0.039	1.46e-127	0.00203104	0.00496972
SMIM10	0	-0.00295039	0.01	0.402	0	0.016106	0.0191084
CD274	0	-0.0030495	0.031	0.792	0	0.0407867	0.0439654
CEP112	0	-0.00306171	0.001	0.053	0	0.00101896	0.00408849
IL1R1	0	-0.00307571	0.012	0.348	0	0.0102878	0.0133999
E2F7	2.06e-39	-0.00317705	0.002	0.095	5.82e-36	0.00653535	0.00973826
COL12A1	0	-0.00319189	0.001	0.024	0	0.00321033	0.00641759
NRG1	0.000497509	-0.00321355	0.001	0.088	1	0.00443836	0.00767137
EMX2	4.78e-19	-0.00324533	0.001	0.015	1.35e-15	0.000664879	0.00391764
PODN	3.39e-243	-0.00325863	0.001	0.019	9.59e-240	0.000483333	0.00374886
COL8A1	0.116815	-0.00327003	0.001	0.014	1	0.000493426	0.00377042
EDNRB	0	-0.00332987	0.026	0.506	0	0.0193096	0.0227094
IGFBP3	8.38e-51	-0.00340279	0.004	0.005	2.37e-47	0.0100083	0.013451
FLRT2	6.23e-10	-0.00340578	0.001	0.012	1.76e-06	0.0010075	0.00442252
AC110597.1	2.7e-113	-0.00342451	0.001	0.086	7.65e-110	0.00117293	0.00460733
CKAP2	6.96e-102	-0.00346776	0.099	0.428	1.97e-98	0.260989	0.265369
ST8SIA5	3.9e-56	-0.00347049	0.001	0.18	1.1e-52	0.00132271	0.00480383
BRINP3	7.14e-125	-0.00352111	0.001	0.014	2.02e-121	0.000654475	0.0041841
CSF1	0	-0.0035567	0.063	0.899	0	0.154595	0.158709
ATP6V1F	1.26e-14	-0.00357539	0.475	0.876	3.57e-11	1.94038	1.95091
BCL6B	3.1e-95	-0.00360455	0.001	0.002	8.76e-92	0.00116798	0.00478325
ZNF503	0	-0.00374056	0.054	0.24	0	0.061287	0.0652642
CRYBB1	0	-0.00374086	0.022	0.524	0	0.0179381	0.0217532
IL33	0.645217	-0.00376875	0.001	0.015	1	0.00123028	0.00501079
FAM110D	2.03e-250	-0.00377989	0	0.01	5.75e-247	0.000212267	0.00400011
CD248	0	-0.0037945	0	0.022	0	0.000178547	0.00398093
ANKRD33B	1.57e-69	-0.00382912	0.002	0.083	4.43e-66	0.00423221	0.0080849
RETN	3.7e-156	-0.00402501	0.001	0.003	1.05e-152	0.000384403	0.00441908
AC147651.1	5.56e-222	-0.00418335	0.001	0.011	1.57e-218	0.0005783	0.00477283
NEK6	4.66e-58	-0.00419241	0.075	0.449	1.32e-54	0.081458	0.0860014
PPARGC1A	1.04e-96	-0.00433873	0.001	0.076	2.95e-93	0.000739922	0.00509129
PACRG-AS1	2.4e-140	-0.00436031	0.001	0.15	6.78e-137	0.000492708	0.00486469
OLFML2A	1.85e-48	-0.00439633	0.002	0.04	5.24e-45	0.00248236	0.0068993
GLT8D2	0	-0.00439789	0.001	0.019	0	0.00320223	0.00762391
LSMEM2	5.76e-264	-0.00443178	0.001	0.21	1.63e-260	0.000730485	0.00517535
PTHLH	5.05e-11	-0.00446866	0.003	0.291	1.43e-07	0.00930228	0.0138226
E2F8	0	-0.00455101	0.001	0.043	0	0.00152571	0.00609406
ACTN1	0	-0.00456849	0.075	0.244	0	0.0909907	0.0959863
MYO1B	0	-0.00460329	0.003	0.035	0	0.00980593	0.0144651
AC140912.1	1.09e-23	-0.00461615	0.001	0.125	3.07e-20	0.00167121	0.00630577
LYVE1	2.99e-46	-0.0046218	0.004	0.007	8.45e-43	0.006417	0.0110792
NKAIN3-IT1	1.03e-41	-0.0046757	0.001	0.044	2.9e-38	0.00151372	0.00620746
OLFM2	1.49e-111	-0.00469409	0.043	0.403	4.23e-108	0.109601	0.114822
OLFML1	1.46e-282	-0.00477952	0	0.213	4.14e-279	0.000413621	0.00520657
MPPED2	5.91e-240	-0.00482025	0.001	0.092	1.67e-236	0.000729175	0.00556459
RRM1	2.35e-62	-0.00483615	0.073	0.444	6.66e-59	0.154546	0.160143
CD109	0.861929	-0.00485277	0.002	0.1	1	0.00188215	0.00675586
AP003306.2	2.71e-100	-0.00487982	0.001	0.155	7.65e-97	0.000788822	0.00568443
COL1A1	3.39e-69	-0.00502364	0.001	0.003	9.59e-66	0.0025066	0.0075555
TMEM119	2.43e-279	-0.00503401	0.033	0.114	6.86e-276	0.0334233	0.0386386
MXRA8	0	-0.00508054	0.002	0.026	0	0.0064885	0.011615
AL358473.1	0	-0.00511745	0.002	0.097	0	0.00299483	0.00814076
KCNIP4	3.73e-290	-0.00516224	0.001	0.007	1.05e-286	0.00038894	0.00556654
COLEC12	0	-0.00525777	0.021	0.463	0	0.0267434	0.032156
SHCBP1	0	-0.00536658	0.009	0.11	0	0.0226911	0.0281942
BCO2	2.32e-64	-0.00537099	0.015	0.365	6.56e-61	0.0220631	0.0275673
BX664727.3	5.17e-76	-0.00538252	0.001	0.217	1.46e-72	0.000258476	0.0056569
FANCI	0	-0.00539897	0.012	0.297	0	0.0296649	0.035239
ADIRF	6.32e-94	-0.00542427	0.001	0.037	1.79e-90	0.00586936	0.0113403
CDC45	0	-0.00546398	0.001	0.066	0	0.00350134	0.00899946
KCNE4	6.6e-74	-0.00549612	0.001	0.085	1.87e-70	0.00129075	0.00680911
KIT	2.39e-219	-0.00550345	0.001	0.085	6.75e-216	0.00218159	0.00771226
SKA1	2.48e-46	-0.00557007	0.004	0.293	7.02e-43	0.0109177	0.0165643
ADSSL1	0	-0.00558342	0.018	0.217	0	0.0196961	0.0254054
DLK2	0	-0.00566619	0.001	0.065	0	0.00126229	0.00695174
ACE	0	-0.00567607	0.007	0.06	0	0.00464208	0.0103607
STXBP5-AS1	0	-0.005703	0.001	0.132	0	0.00385072	0.00959203
AC025580.3	1.29e-61	-0.00572388	0.002	0.196	3.66e-58	0.00324928	0.00900822
PLVAP	1.92e-21	-0.00582769	0.003	0.02	5.43e-18	0.0049037	0.0107771
SYT6	5.93e-120	-0.00586705	0.014	0.025	1.68e-116	0.0126281	0.0185867
FZD9	3.17e-91	-0.00595674	0.001	0.215	8.96e-88	0.00106666	0.00704755
RASL12	0.000734032	-0.00598697	0.001	0.015	1	0.00298507	0.00900792
FAM89A	1.27e-108	-0.00602431	0.055	0.631	3.6e-105	0.061126	0.0675378
LINC01551	0	-0.00604008	0.002	0.088	0	0.00204615	0.0081169
PCDHGB7	0	-0.00607091	0.001	0.115	0	0.00131343	0.00741081
FOXC1	3.79e-09	-0.00609522	0.002	0.055	1.07e-05	0.00338481	0.00951934
RIT2	5.39e-63	-0.00610669	0.001	0.012	1.53e-59	0.000394666	0.00652246
TSPAN8	1.8e-78	-0.00618648	0.005	0.351	5.08e-75	0.0156656	0.0219684
PCDH12	1.7e-22	-0.0062442	0.001	0.02	4.82e-19	0.000374297	0.00664037
KLRD1	0	-0.00624509	0.011	0.817	0	0.0579243	0.0645518
PI16	0	-0.00627854	0.002	0.274	0	0.00365796	0.00997929
SOCS2	0	-0.00633711	0.004	0.413	0	0.00905874	0.0154736
NBL1	4.44e-75	-0.0064352	0.009	0.312	1.25e-71	0.0225159	0.0291172
CD93	0	-0.00648199	0.008	0.027	0	0.00582272	0.0123636
CACNB2	1.09e-42	-0.00654957	0.002	0.02	3.07e-39	0.00331067	0.00990349
DIPK2B	0	-0.00656429	0.001	0.243	0	0.000540853	0.0071303
PCDHB10	0	-0.0066017	0.001	0.098	0	0.0012655	0.00789742
GDF10	3.79e-30	-0.00662866	0.001	0.058	1.07e-26	0.00126597	0.00792507
SPART-AS1	1.26e-27	-0.00663065	0.002	0.147	3.56e-24	0.00225449	0.00892217
CHML	0	-0.00668345	0.041	0.316	0	0.0777066	0.0849335
RPRM	0	-0.00676104	0.001	0.072	0	0.000631134	0.00741937
AC008393.1	0	-0.00683795	0.011	0.16	0	0.0179801	0.0249648
HPR	2.46e-170	-0.00685457	0.001	0.035	6.95e-167	0.000753404	0.0076367
CCDC3	8.75e-297	-0.0070666	0.001	0.01	2.48e-293	0.0013908	0.00849229
COL5A3	0	-0.0070776	0.001	0.027	0	0.0010423	0.00815241
CHEK1	0	-0.00712427	0.01	0.194	0	0.0244109	0.0317352
CENPK	4.65e-285	-0.00717491	0.033	0.328	1.32e-281	0.0769425	0.0846973
EPAS1	2.39e-90	-0.00718318	0.041	0.347	6.75e-87	0.0413817	0.0488891
PHYHIP	0	-0.00731621	0.001	0.063	0	0.00112039	0.00847165
CPQ	0	-0.00740912	0.105	0.977	0	0.173057	0.181781
ZBTB7C	0	-0.00752713	0.001	0.045	0	0.00144269	0.00900913
HYDIN	0.287223	-0.00755198	0.006	0.352	1	0.00846932	0.0161141
SMIM3	0	-0.00761559	0.067	0.238	0	0.0789479	0.0871961
AL591848.4	0.166792	-0.00765997	0.001	0.228	1	0.00069735	0.0083921
LINC01220	0	-0.00766431	0.033	0.673	0	0.0529808	0.0610822
NID1	8.76e-14	-0.00768313	0.001	0.012	2.48e-10	0.000442617	0.00815875
SLC17A7	2.88e-56	-0.00771539	0.001	0.06	8.13e-53	0.00274062	0.0105071
MT1H	2.47e-261	-0.00782191	0.001	0.213	6.99e-258	0.000218264	0.00807256
ABCG2	0	-0.00783515	0.001	0.016	0	0.00041959	0.00828882
EXO1	0	-0.00783663	0.002	0.058	0	0.00561502	0.0135266
FAM177B	0	-0.0078607	0.007	0.644	0	0.0186658	0.0267048
NRIP2	3.11e-07	-0.00793048	0.001	0.263	0.00087965	0.00132105	0.00929358
CDCA2	1.06e-06	-0.00801538	0.005	0.16	0.00300111	0.00949885	0.0176229
AL392089.1	1.24e-258	-0.00804834	0.001	0.212	3.5e-255	0.00323208	0.011339
B4GALT6	0	-0.00807515	0.001	0.107	0	0.00118005	0.00929746
TNFRSF19	0	-0.00808991	0.001	0.077	0	0.00351342	0.0116647
FST	0	-0.00810494	0.004	0.378	0	0.00511922	0.0132987
OSMR	6.12e-115	-0.00822985	0.001	0.215	1.73e-111	0.00113674	0.00940994
TNFAIP8L3	0	-0.0083071	0.026	0.057	0	0.0315763	0.0401814
XRCC2	0	-0.00834153	0.002	0.085	0	0.00440273	0.012816
ARX	0	-0.00834789	0.001	0.031	0	0.00167255	0.0100694
PRSS23	0	-0.00838256	0.01	0.165	0	0.0295346	0.038201
SLC44A3	2.66e-161	-0.00842925	0.002	0.319	7.51e-158	0.00369019	0.0121863
AC113143.3	6.81e-34	-0.00844997	0.001	0.249	1.93e-30	0.00111652	0.00961176
ANGPTL4	7.41e-181	-0.00858355	0.003	0.064	2.1e-177	0.00175808	0.0103937
ARHGAP42	1.69e-234	-0.00860523	0.003	0.15	4.77e-231	0.00295043	0.0116183
FAT3	0	-0.00874398	0.001	0.015	0	0.000546046	0.00933316
ANGPT2	7.19e-183	-0.00883784	0.007	0.303	2.03e-179	0.0147285	0.0237362
KCNJ8	0	-0.0089725	0	0.022	0	0.000185564	0.00920011
AP005901.5	0	-0.00903169	0.002	0.131	0	0.00185268	0.0109421
AC068308.1	2.64e-08	-0.00903338	0.001	0.212	7.48e-05	0.00201705	0.0111097
PDE1A	0	-0.00903344	0.002	0.327	0	0.00226916	0.0113641
NCAPG2	2.06e-17	-0.00904894	0.011	0.443	5.82e-14	0.0286832	0.0380339
SULF1	5.97e-70	-0.00914384	0.002	0.103	1.69e-66	0.00227402	0.0114807
MYO9A	0.00141382	-0.00914422	0.07	0.547	1	0.179883	0.190722
LKAAEAR1	0	-0.00921888	0.001	0.046	0	0.00134161	0.0106155
SPAG5	0	-0.00927813	0.005	0.097	0	0.0120337	0.0214672
TMEM132E	0	-0.00930685	0.001	0.019	0	0.00032594	0.00967928
IGFBP4	0	-0.00932118	0.034	0.209	0	0.0413867	0.051139
IRX5	6.1e-286	-0.00945749	0.001	0.076	1.72e-282	0.00242357	0.011949
BUB1	3.72e-77	-0.00947068	0.01	0.398	1.05e-73	0.0297733	0.0395723
SLC35F3	0	-0.00957108	0.001	0.087	0	0.000483394	0.0101051
AC004540.2	2.5e-11	-0.00961999	0.002	0.04	7.06e-08	0.00188684	0.0115715
COX7A1	0.592954	-0.00964807	0.001	0.014	1	0.000427159	0.0101261
CX3CR1	2.67e-224	-0.00974753	0.003	0.029	7.55e-221	0.0037413	0.0135731
HEYL	1.01e-278	-0.00980737	0.001	0.234	2.87e-275	0.000312896	0.0101716
USH1C	6.21e-262	-0.00986038	0.002	0.203	1.76e-258	0.00269295	0.0126288
RAC1	1.41e-24	-0.00991023	0.505	0.907	3.98e-21	2.30123	2.33411
Z97205.2	6.05e-95	-0.00993637	0.003	0.238	1.71e-91	0.00476833	0.0148018
BAAT	0	-0.0100743	0.002	0.333	0	0.00620583	0.0163939
BUB1B	0	-0.0100798	0.002	0.044	0	0.00327748	0.0134414
CLEC14A	2.34e-137	-0.0102109	0.001	0.146	6.61e-134	0.000528433	0.0107971
DMD	6.61e-31	-0.0102127	0.008	0.421	1.87e-27	0.0132729	0.0236742
KANK2	0	-0.0103586	0.004	0.096	0	0.00958644	0.0200987
RBPMS	8.87e-201	-0.0104216	0.001	0.022	2.51e-197	0.00349789	0.0140107
BRCA1	0	-0.0104331	0.01	0.263	0	0.0230507	0.0337802
ARRDC2	0	-0.0104802	0.141	0.984	0	0.31874	0.332634
GRID2	2.55e-285	-0.0104943	0.002	0.018	7.22e-282	0.001029	0.0115894
KIF20A	1.21e-263	-0.0105117	0.001	0.071	3.42e-260	0.00195704	0.0125449
ECSCR	0	-0.0105282	0.001	0.008	0	0.00316696	0.0137843
ELMOD1	0	-0.0105591	0.001	0.034	0	0.00136172	0.0119912
NKAIN3	9.25e-102	-0.0107717	0.001	0.02	2.62e-98	0.00142961	0.012275
ZNF208	0	-0.0109449	0.003	0.392	0	0.00293991	0.0139773
ITGA1	0	-0.0109695	0.016	0.689	0	0.0633234	0.0750518
KIF2C	3.31e-28	-0.0110058	0.003	0.284	9.36e-25	0.0116743	0.0228701
FAM131C	2.52e-188	-0.0110235	0.001	0.1	7.13e-185	0.000442519	0.0115319
ZWINT	0	-0.0111474	0.006	0.14	0	0.00741782	0.0187107
MYBPC1	0	-0.0111631	0.002	0.047	0	0.0015829	0.0128263
ACVRL1	0	-0.011168	0.028	0.397	0	0.0205109	0.0319718
RPP25	1.09e-162	-0.0111829	0.025	0.338	3.09e-159	0.0254123	0.0369437
RAB3B	0	-0.0112207	0.002	0.036	0	0.00472541	0.0160626
MTHFD2	0.000352958	-0.011307	0.168	0.605	0.998166	0.372643	0.388252
CENPU	3.35e-29	-0.0113235	0.04	0.569	9.46e-26	0.0575685	0.0696119
MUSTN1	1.37e-128	-0.0114757	0.005	0.179	3.88e-125	0.0161788	0.0279073
TMEM47	7.38e-06	-0.0115256	0.001	0.289	0.0208663	0.000918515	0.0125214
ALKAL2	9.17e-233	-0.0116028	0.003	0.227	2.59e-229	0.0070845	0.0188375
CDH6	1.54e-187	-0.0116045	0.001	0.205	4.36e-184	0.00135123	0.0130391
CENPM	0	-0.0117316	0.027	0.742	0	0.0776789	0.0903962
NEBL	0	-0.0117553	0.002	0.019	0	0.00161819	0.013462
PCDHB14	0	-0.0117758	0.001	0.089	0	0.00189956	0.0137674
NKAIN1	0	-0.0117851	0.001	0.047	0	0.00198467	0.013863
SDC2	1.14e-08	-0.0117909	0.007	0.317	3.23e-05	0.00770161	0.0196536
ADAMTS18	2.01e-231	-0.0117933	0.003	0.306	5.7e-228	0.00391509	0.0158246
KLK1	0	-0.0119047	0.004	0.476	0	0.0126118	0.0247386
GASK1B	0.471778	-0.0119101	0.029	0.409	1	0.0356736	0.0480823
DKK1	3.71e-97	-0.0121045	0.002	0.038	1.05e-93	0.00602751	0.018279
GALR1	0	-0.0122965	0	0.044	0	0.000200334	0.0125753
TMEM229B	1.18e-221	-0.01234	0.024	0.333	3.32e-218	0.040381	0.0532988
PCSK1	0	-0.0124345	0.001	0.042	0	0.00149562	0.0140265
P2RY12	1.73e-61	-0.0124887	0.005	0.138	4.88e-58	0.00434908	0.0169708
FGD4	0	-0.012516	0.082	0.323	0	0.104259	0.118167
AC016134.1	0.000244302	-0.0125287	0.006	0.348	0.690886	0.00847013	0.0211844
LINC01474	0	-0.0125993	0.002	0.138	0	0.00206658	0.0147718
COX6A2	0	-0.012706	0.002	0.123	0	0.00249475	0.0153137
COBLL1	1.16e-306	-0.0127802	0.007	0.348	3.29e-303	0.0167242	0.0298015
CRACR2B	0	-0.012888	0.012	0.651	0	0.0223069	0.0355677
FAM162B	0	-0.0129007	0.001	0.45	0	0.00113808	0.0141371
KCNIP1	0	-0.0130407	0.001	0.053	0	0.000351041	0.0134817
LYL1	0	-0.0130554	0.089	0.929	0	0.117747	0.132435
ENPP1	0	-0.0131172	0.003	0.099	0	0.00304293	0.0162868
HSD11B1	0	-0.0131611	0.003	0.456	0	0.00231299	0.0155917
EFEMP2	9.16e-10	-0.013181	0.01	0.358	2.59e-06	0.0159926	0.029473
SORBS2	1.52e-18	-0.0131902	0.002	0.16	4.29e-15	0.00610292	0.0194615
INHBA	1.22e-57	-0.0133176	0.005	0.209	3.45e-54	0.00981499	0.0233533
EDNRA	1.36e-278	-0.0133703	0.001	0.011	3.83e-275	0.000561907	0.0140295
TNS3	5.38e-176	-0.0133845	0.093	0.386	1.52e-172	0.136768	0.152085
USP51	0	-0.0134234	0.048	0.315	0	0.106212	0.121161
AC244502.1	0	-0.0134385	0.004	0.245	0	0.0142805	0.0280029
TIE1	0	-0.0134476	0.002	0.325	0	0.0022815	0.0158508
S1PR3	0	-0.013466	0.001	0.109	0	0.00171862	0.015299
LRAT	0	-0.013476	0.002	0.211	0	0.00282665	0.0164322
TNFAIP6	0	-0.0134906	0.023	0.672	0	0.0483118	0.06255
SSTR2	0	-0.0135046	0.001	0.055	0	0.0009777	0.0145871
RXRG	3.37e-33	-0.0135082	0.002	0.167	9.52e-30	0.00185512	0.0154802
KCNN3	0	-0.0135581	0.002	0.061	0	0.000992084	0.014656
CEP55	0	-0.0135877	0.008	0.109	0	0.018912	0.0328511
PPP1R1C	0	-0.0136194	0.001	0.038	0	0.00026036	0.0139765
LINC02712	1.51e-12	-0.013716	0.001	0.022	4.27e-09	0.000416929	0.0142332
RNF152	0	-0.0139473	0.004	0.423	0	0.00450158	0.0186098
LINC00836	3.31e-67	-0.0140406	0.001	0.117	9.36e-64	0.00173246	0.0158966
C21orf62	2.62e-152	-0.0141667	0.001	0.156	7.4e-149	0.00153574	0.0158251
NNMT	0	-0.0142562	0.003	0.068	0	0.00197065	0.0163572
ASF1B	2.72e-31	-0.0143008	0.015	0.38	7.69e-28	0.032169	0.0470359
CAVIN2	6.21e-15	-0.0143562	0	0.071	1.75e-11	0.000397478	0.014863
SLC6A12	0	-0.0143758	0.014	0.589	0	0.0126872	0.0273506
SLC4A4	3.34e-77	-0.0143832	0.002	0.12	9.46e-74	0.00590393	0.0204766
PRR11	0	-0.0144239	0.01	0.233	0	0.0202938	0.0351171
CCDC74A	0	-0.014491	0.002	0.113	0	0.00205173	0.0166782
USP1	6.17e-209	-0.0144919	0.107	0.729	1.75e-205	0.241648	0.259773
ARHGAP29	9.14e-22	-0.0146003	0.002	0.258	2.58e-18	0.00669455	0.0215004
TNC	1.69e-126	-0.0147164	0.003	0.126	4.78e-123	0.00683049	0.021757
SLC7A11	5.69e-287	-0.0147263	0.007	0.349	1.61e-283	0.0152351	0.0302965
GJA1	1.17e-227	-0.0147473	0.001	0.015	3.31e-224	0.00144786	0.0163259
RARRES2	2.68e-10	-0.0148952	0.004	0.021	7.58e-07	0.0161976	0.0314473
ENKUR	9.3e-228	-0.014919	0.001	0.272	2.63e-224	0.00148335	0.0165365
CP	2.03e-55	-0.014986	0.003	0.067	5.73e-52	0.00395491	0.0191135
LUZP2	1.47e-61	-0.0150286	0.002	0.229	4.16e-58	0.00200161	0.017174
SPC24	0	-0.0150397	0.001	0.045	0	0.00283337	0.0180296
CDC6	0	-0.0150812	0.004	0.118	0	0.0102057	0.0255563
SMC2	2.42e-70	-0.0152028	0.071	0.436	6.83e-67	0.141149	0.15863
CCDC71L	0	-0.0152929	0.073	0.841	0	0.151012	0.168749
SORCS3	0	-0.0153153	0	0.02	0	0.000215402	0.0156519
CCDC80	3.58e-92	-0.0153586	0.002	0.014	1.01e-88	0.00742426	0.0230163
THBS4	0	-0.0154145	0.003	0.115	0	0.00667823	0.0223159
RMI2	0	-0.0154387	0.004	0.15	0	0.00400011	0.0196208
AKR1C3	4.25e-225	-0.0154786	0.003	0.065	1.2e-221	0.00444835	0.0201167
HEPH	0	-0.0155041	0.004	0.314	0	0.00481162	0.0205117
OR7A5	2.72e-19	-0.0155063	0.002	0.351	7.69e-16	0.00273175	0.0184015
ADARB2-AS1	1.09e-85	-0.0155225	0.003	0.344	3.08e-82	0.00835463	0.0241289
NOTCH3	5.47e-40	-0.0157493	0.001	0.015	1.55e-36	0.00216386	0.0180722
NCAPD2	0	-0.0158301	0.043	0.784	0	0.0957178	0.113201
CAVIN3	0	-0.015944	0.003	0.547	0	0.0023465	0.018456
NPPC	1.11e-127	-0.0159864	0.002	0.271	3.13e-124	0.00451568	0.0207033
RAB31	3.79e-113	-0.0160692	0.126	0.43	1.07e-109	0.237588	0.257636
TM4SF1	0	-0.0161647	0.001	0.047	0	0.00246367	0.0187999
NRP1	0.00446672	-0.0161776	0.027	0.229	1	0.029142	0.0459264
SORCS1	0	-0.0163106	0.001	0.061	0	0.00112256	0.0175853
FOXD3	0	-0.0164758	0.002	0.068	0	0.00538527	0.022087
SNORC	3.38e-31	-0.0164801	0.002	0.393	9.57e-28	0.00336517	0.0200378
DIAPH3	0	-0.0167197	0.001	0.057	0	0.00138874	0.0182724
DCN	0	-0.0167425	0.001	0.014	0	0.0183883	0.0355822
ELAVL4	4.57e-158	-0.016765	0.002	0.034	1.29e-154	0.00166129	0.0185957
PLEKHG1	0	-0.0167857	0.009	0.719	0	0.0189301	0.0361779
IRF8	0	-0.0169165	0.114	0.836	0	0.227329	0.248268
EGFL7	1.6e-68	-0.0170012	0.008	0.333	4.52e-65	0.00827437	0.0255628
NQO1	6.22e-15	-0.017056	0.021	0.526	1.76e-11	0.0469366	0.0649463
PROS1	0	-0.0170693	0.031	0.241	0	0.0243764	0.0420118
GFRA2	1.47e-06	-0.0170724	0.002	0.249	0.00414742	0.00303643	0.0203077
DDAH1	0	-0.017189	0.002	0.2	0	0.00157358	0.0189384
KIF23	1.28e-250	-0.0172156	0.005	0.247	3.63e-247	0.0136622	0.0312641
MT1E	0	-0.0173049	0.08	0.966	0	0.283546	0.305951
F3	0	-0.0173498	0.005	0.413	0	0.0152032	0.0329705
FAM167A	0	-0.0174351	0.001	0.042	0	0.000925037	0.0185293
AC105942.1	0	-0.0176211	0.002	0.138	0	0.00363319	0.021475
MELK	1.12e-89	-0.0177638	0.003	0.384	3.18e-86	0.00641945	0.024457
KIF15	0	-0.0177792	0.001	0.049	0	0.000859077	0.0188126
GDF15	0.829714	-0.017815	0.007	0.409	1	0.0227226	0.0411057
AL450306.1	0	-0.0180143	0.001	0.213	0	0.000367344	0.0185516
PALM2-AKAP2	0	-0.0180517	0.098	0.804	0	0.187898	0.209536
GFPT2	0	-0.0180631	0.004	0.134	0	0.00514412	0.0234651
MYCL	0	-0.0181254	0.014	0.14	0	0.011025	0.0295174
CHAF1A	5.24e-17	-0.0181686	0.025	0.536	1.48e-13	0.0503179	0.0695751
AC129507.1	0	-0.0182054	0.024	0.215	0	0.0201617	0.0389042
CDCA8	5.55e-118	-0.0182134	0.003	0.206	1.57e-114	0.0067257	0.0252296
CITED1	0	-0.018214	0.002	0.151	0	0.00727905	0.0257938
SHISA2	1.13e-65	-0.0184983	0.003	0.401	3.2e-62	0.00881584	0.0276509
KIF14	0	-0.018505	0.001	0.044	0	0.00490005	0.0236689
PCDHB4	0	-0.0185627	0.002	0.185	0	0.00196187	0.0207347
KCNK10	0.0124065	-0.0186291	0.004	0.339	1	0.0075513	0.026497
SCARB1	1.05e-75	-0.0187769	0.099	0.445	2.96e-72	0.127578	0.14895
AURKB	3.64e-25	-0.0187775	0.002	0.354	1.03e-21	0.00875746	0.0278784
NR2F2	0	-0.0187815	0.001	0.058	0	0.000583698	0.0195538
RASGRF1	9.95e-41	-0.0187929	0.005	0.274	2.81e-37	0.00805288	0.0271762
TGFB2	5.44e-230	-0.0188223	0.012	0.113	1.54e-226	0.0089279	0.0280981
MYBL1	1.08e-48	-0.018945	0.009	0.413	3.05e-45	0.029433	0.0491215
TXNRD1	3.79e-32	-0.0189793	0.134	0.495	1.07e-28	0.256646	0.280724
AC010624.5	7.25e-94	-0.0190064	0.003	0.327	2.05e-90	0.00470264	0.0239811
TPX2	1.73e-240	-0.0190241	0.023	0.331	4.88e-237	0.0634355	0.0838601
ANKRD18A	1.29e-84	-0.0193326	0.006	0.351	3.64e-81	0.0151243	0.0349403
DERL3	0	-0.0193558	0.007	0.611	0	0.0145529	0.0343816
CLSTN2	0	-0.019465	0.001	0.183	0	0.000870749	0.0205436
ZIC1	0	-0.0195212	0.003	0.325	0	0.00636155	0.0262
DTL	0.00256966	-0.0195451	0.006	0.432	1	0.0173929	0.0374736
SH3RF3-AS1	0	-0.0195646	0.001	0.078	0	0.000361861	0.0201262
LINC00706	5.14e-157	-0.0196392	0.001	0.148	1.45e-153	0.000463082	0.0203056
PSMC3IP	5.15e-231	-0.0196738	0.007	0.336	1.46e-227	0.0150075	0.0351743
PTGR1	0	-0.0197209	0.044	0.252	0	0.0402071	0.0609245
MCM10	0	-0.0197217	0.001	0.068	0	0.00175722	0.0217097
GNG11	3.44e-21	-0.0199136	0.002	0.166	9.73e-18	0.00537413	0.0255955
SPOCD1	0	-0.0200492	0.004	0.376	0	0.014697	0.0352461
DLL1	1.07e-221	-0.0200997	0.02	0.323	3.03e-218	0.0252198	0.0460349
PCOLCE	0	-0.0201446	0.008	0.281	0	0.0189158	0.0396496
IFNGR2	7.86e-89	-0.0202175	0.134	0.448	2.22e-85	0.238062	0.263347
DSN1	2.74e-146	-0.0202839	0.025	0.369	7.74e-143	0.0410019	0.0623331
NRGN	0	-0.0202855	0.001	0.037	0	0.00270315	0.0232512
MMP15	0	-0.0204052	0.002	0.135	0	0.0033828	0.0240673
NTRK1	0	-0.0204748	0.001	0.493	0	0.00226638	0.0229991
NME1	5.56e-35	-0.0207967	0.171	0.656	1.57e-31	0.347962	0.376289
LINC00634	0	-0.0208243	0.001	0.143	0	0.000692976	0.0217502
TENT5A	6.18e-172	-0.0208917	0.073	0.381	1.75e-168	0.130607	0.154476
COL1A2	4.89e-14	-0.0209655	0.001	0.015	1.38e-10	0.00546009	0.0267626
PHF7	1.53e-09	-0.0210628	0.012	0.461	4.33e-06	0.0303676	0.0523003
ARHGAP20	4.87e-119	-0.0210657	0.005	0.397	1.38e-115	0.0036521	0.025019
FCGBP	7.4e-140	-0.0211805	0.005	0.08	2.09e-136	0.00773725	0.0293093
KCTD8	0	-0.0212207	0.005	0.368	0	0.00540618	0.0269696
ECM1	0	-0.0212294	0.001	0.058	0	0.00209316	0.0235944
IDO1	4.36e-195	-0.0212406	0.012	0.473	1.23e-191	0.0397243	0.0620449
DDIT3	1.58e-182	-0.021502	0.422	0.985	4.48e-179	1.68253	1.74083
ATP6V1B2	2.58e-05	-0.0215595	0.183	0.619	0.073052	0.393373	0.42374
HSPG2	0	-0.0215683	0	0.046	0	0.000394581	0.0222058
SHISA9	0	-0.021653	0.002	0.091	0	0.00276842	0.0247181
CALCRL	5.83e-178	-0.0216715	0.004	0.156	1.65e-174	0.00422512	0.0262257
RNASEH2A	3.02e-59	-0.0217612	0.019	0.424	8.54e-56	0.0409921	0.0638937
NEFM	1.14e-287	-0.0219381	0.003	0.471	3.22e-284	0.0050622	0.027355
SERTAD4-AS1	0	-0.0219876	0.004	0.471	0	0.00645642	0.028831
SHANK3	0	-0.0220359	0.001	0.226	0	0.00371558	0.0260789
FGFR1	0	-0.0221189	0.009	0.213	0	0.00920782	0.0317791
ARVCF	1.54e-227	-0.0221412	0.002	0.278	4.35e-224	0.00292178	0.0253753
CCND2-AS1	0	-0.022144	0.002	0.071	0	0.00295891	0.0254162
SAMD11	0	-0.0221703	0	0.026	0	0.00128554	0.0237322
AL390755.1	0	-0.0222669	0	0.071	0	0.000264369	0.022787
FAM107A	0.00128881	-0.0222767	0.002	0.233	1	0.00176708	0.0243335
PTX3	0	-0.0223118	0.001	0.041	0	0.00297483	0.0256045
HEBP1	0	-0.0224923	0.125	0.989	0	0.207002	0.234458
BBS5	9.72e-93	-0.0225327	0.021	0.401	2.75e-89	0.03435	0.0579213
CD59	4.52e-26	-0.0226061	0.206	0.678	1.28e-22	0.725794	0.765251
KCNQ1OT1	7.56e-40	-0.0226818	0.142	0.641	2.14e-36	0.703066	0.742136
AC097532.2	0	-0.0227103	0.001	0.108	0	0.00101549	0.0240089
KCNJ9	0.0136557	-0.0227708	0.003	0.269	1	0.00604295	0.0292141
REXO5	0	-0.0227738	0.005	0.133	0	0.0131299	0.0364674
MCHR1	0	-0.0230055	0.001	0.084	0	0.000990495	0.0242857
HIST1H1C	2.99e-56	-0.0230284	0.203	0.705	8.47e-53	0.674363	0.713368
COL9A1	9.12e-305	-0.0231724	0.001	0.084	2.58e-301	0.000273927	0.0237233
GGT5	0.0387796	-0.0232756	0	0.014	1	0.000566473	0.0241284
LINC01411	0	-0.0233021	0.001	0.187	0	0.00328806	0.0269413
HTATIP2	1.92e-224	-0.0234753	0.176	0.79	5.44e-221	0.336111	0.367848
UHRF1	0	-0.023476	0.002	0.169	0	0.00265053	0.0264672
GNPDA1	4.09e-20	-0.0235034	0.132	0.51	1.16e-16	0.21634	0.245267
SYNPO2L	0	-0.0235732	0.001	0.144	0	0.0027492	0.026668
PPP1R3C	0	-0.0237301	0.004	0.162	0	0.00295756	0.0270425
MCF2L	0	-0.0237944	0.025	0.253	0	0.0317161	0.0565596
RMDN3	0.810946	-0.023827	0.101	0.543	1	0.165266	0.193364
NCAPH	0	-0.0238691	0.013	0.708	0	0.0358911	0.0609144
VWF	0.424007	-0.024014	0.002	0.314	1	0.00377816	0.0281746
TECPR2	2.47e-15	-0.0241275	0.047	0.562	6.98e-12	0.0851458	0.111646
PDGFRB	0	-0.0241933	0.002	0.067	0	0.00460398	0.029205
LINC01102	0	-0.0242091	0.002	0.202	0	0.00166632	0.0262117
CYTL1	0	-0.0242396	0.029	0.127	0	0.0221499	0.0472291
COL6A2	3.58e-75	-0.0242727	0.002	0.261	1.01e-71	0.00465042	0.0293344
SIRPA	0.942001	-0.024406	0.124	0.542	1	0.194084	0.223586
SRPX	7.23e-215	-0.024598	0.003	0.224	2.04e-211	0.00271879	0.0276895
MYOZ1	0	-0.0246461	0.001	0.113	0	0.000511268	0.0254763
KIF4A	0	-0.0246495	0.002	0.117	0	0.00401832	0.0290745
CXCL14	4.63e-120	-0.0246924	0.002	0.062	1.31e-116	0.00665969	0.0318259
GTSE1	0.000498197	-0.0250304	0.002	0.326	1	0.00166356	0.027052
FOXD3-AS1	0	-0.025033	0.002	0.101	0	0.0017417	0.0271349
SOX9	5.18e-120	-0.0250939	0.004	0.289	1.47e-116	0.00942254	0.0350734
PRKAR2B	0	-0.0252008	0.009	0.246	0	0.00903778	0.0347895
GPRC5A	1.69e-278	-0.0253715	0.004	0.373	4.77e-275	0.00922365	0.0351568
HSPB2	0	-0.0255169	0.003	0.263	0	0.00340243	0.0293356
TRPM6	0	-0.0255215	0.003	0.372	0	0.00393438	0.0298861
TEAD4	3.41e-249	-0.0255794	0.002	0.471	9.63e-246	0.00247336	0.0284468
PAWR	0	-0.0256308	0.005	0.521	0	0.00918772	0.0353884
ZNF367	3.4e-303	-0.0257093	0.008	0.578	9.63e-300	0.0165291	0.0430022
SLC7A14-AS1	1.04e-176	-0.0257126	0.003	0.462	2.93e-173	0.00300911	0.0291335
KLRC3	0	-0.0257406	0.006	0.227	0	0.0217183	0.0483594
CFI	0	-0.0258244	0.003	0.037	0	0.00284684	0.0290821
TROAP	8.43e-197	-0.0259895	0.001	0.171	2.38e-193	0.00204416	0.0284281
SRPK3	0	-0.0260138	0.002	0.14	0	0.00168737	0.028087
DEPP1	7.69e-05	-0.0261302	0.008	0.382	0.217373	0.0143335	0.0411876
CCDC102B	1.58e-109	-0.0261561	0.012	0.388	4.47e-106	0.0275104	0.0547407
NIBAN3	2.81e-257	-0.0261803	0.003	0.485	7.95e-254	0.00411049	0.0307456
AKNAD1	0	-0.0261926	0.003	0.271	0	0.0046664	0.0313288
SKA3	0	-0.0262169	0	0.06	0	0.000436345	0.0270115
SGO2	0	-0.0262533	0.024	0.297	0	0.0505825	0.078529
TCF19	3.12e-86	-0.0263288	0.01	0.521	8.81e-83	0.0206179	0.0478464
HECW2	1.22e-243	-0.0264045	0.005	0.269	3.46e-240	0.00960532	0.0366185
CALN1	2.13e-303	-0.0264798	0.002	0.245	6.02e-300	0.00444891	0.0314018
SIX1	0	-0.0266577	0.001	0.128	0	0.000410376	0.0274377
NEURL1B	0	-0.0266628	0.001	0.125	0	0.00111213	0.0281636
PLK1	0	-0.0266799	0.003	0.143	0	0.00589631	0.0330947
CDCA5	0	-0.0267186	0.002	0.166	0	0.00268852	0.0298401
IRS2	4.18e-68	-0.0268374	0.163	0.687	1.18e-64	0.415724	0.454233
MND1	0	-0.0269132	0.001	0.06	0	0.00160373	0.0289261
HRK	0	-0.0271283	0.001	0.052	0	0.00268538	0.0302588
FSTL1	0	-0.027139	0.003	0.171	0	0.00215318	0.029723
CDKN2D	1.4e-152	-0.0273713	0.086	0.69	3.97e-149	0.219699	0.253545
PLAC8	0	-0.0277676	0.015	0.715	0	0.0341329	0.0632507
APCDD1	0	-0.0277708	0.003	0.114	0	0.00651883	0.0348624
PLAT	4.83e-06	-0.0278439	0.005	0.325	0.0136677	0.0127862	0.0413824
TMEM38A	0	-0.0279101	0.002	0.154	0	0.00129562	0.0296355
CA10	0	-0.0280355	0.001	0.083	0	0.00169657	0.030177
MT-CO2	5.23e-18	-0.0280699	0.989	0.997	1.48e-14	73.9947	76.1296
DIRAS3	3.52e-61	-0.0281283	0.005	0.453	9.96e-58	0.013505	0.0424179
THSD7A	0	-0.0281995	0.001	0.098	0	0.000442126	0.0290556
RACGAP1	2.25e-296	-0.0283428	0.029	0.322	6.37e-293	0.0447757	0.0748113
CDKN3	0	-0.0283646	0.026	0.267	0	0.0615488	0.0920904
CPNE5	3.68e-246	-0.0284199	0.005	0.592	1.04e-242	0.0124589	0.0416456
PRC1	9.32e-203	-0.0284348	0.034	0.358	2.64e-199	0.0917337	0.123223
MSMO1	0.808542	-0.028483	0.072	0.537	1	0.150999	0.184255
HSPB8	0	-0.0285505	0.002	0.058	0	0.00131073	0.0303106
MFGE8	1.51e-264	-0.0287361	0.022	0.329	4.27e-261	0.0534965	0.0842091
SPIB	0	-0.0288865	0.01	0.654	0	0.0201778	0.0500768
SLC1A2	0	-0.029012	0.003	0.022	0	0.00925276	0.0389621
GPC6	0	-0.0290217	0.001	0.063	0	0.00123453	0.0307179
GAPT	0	-0.0290957	0.017	0.544	0	0.0205403	0.0506698
RASL10A	0	-0.0295311	0.023	0.239	0	0.025075	0.055798
SEC14L1	0	-0.0295499	0.142	0.797	0	0.255058	0.292698
TLL2	0	-0.0298032	0.005	0.378	0	0.00743745	0.0379142
CHL1	7.84e-144	-0.0299651	0.003	0.019	2.22e-140	0.0133758	0.0442013
NIPAL4	0	-0.0300586	0.004	0.387	0	0.00486897	0.0355324
PGF	3.36e-128	-0.0301202	0.004	0.304	9.5e-125	0.00467038	0.0353916
HAS1	0	-0.0301349	0.008	0.608	0	0.0166908	0.047795
BCL11A	0	-0.0301625	0.007	0.629	0	0.0118781	0.0428638
RTKN2	0.68823	-0.0302302	0.025	0.508	1	0.112332	0.146472
NEK2	7.35e-73	-0.0302569	0.005	0.416	2.08e-69	0.0141414	0.0452952
TPM2	0	-0.0303428	0.011	0.088	0	0.0174113	0.0487555
CENPA	1.7e-290	-0.0303586	0.003	0.05	4.82e-287	0.00499082	0.0359688
PKMYT1	0	-0.0305048	0.001	0.097	0	0.00142031	0.0324392
BAALC-AS1	0	-0.0305374	0.001	0.103	0	0.000730852	0.031762
SPHK1	0.787782	-0.0305542	0.016	0.491	1	0.0163385	0.0478713
ECT2	0	-0.0306818	0.011	0.257	0	0.0218726	0.0537114
COL5A2	3.62e-240	-0.0308252	0.001	0.135	1.02e-236	0.00106273	0.0324012
CHRDL1	0	-0.0308291	0.001	0.268	0	0.00122125	0.0325688
AC092881.2	0	-0.0308787	0.003	0.448	0	0.00807226	0.0396858
NETO2	0	-0.030906	0.01	0.17	0	0.0120209	0.0437868
SRXN1	3.13e-88	-0.0310751	0.021	0.408	8.84e-85	0.0357682	0.0684601
CDCA3	0	-0.0311149	0.002	0.082	0	0.00521756	0.0369865
LMO3	0	-0.0312168	0.002	0.083	0	0.00232271	0.0341055
PLOD2	0	-0.0312446	0.019	0.276	0	0.0143155	0.0465077
DOK5	0	-0.0313618	0.004	0.117	0	0.00563852	0.0376769
PCDH18	0	-0.0315157	0.004	0.167	0	0.00287809	0.0349879
CPS1	0	-0.0315751	0.002	0.271	0	0.00236116	0.0345158
PCDH20	0	-0.0316624	0.001	0.108	0	0.00149003	0.033707
RHOQ	0.379645	-0.0320217	0.165	0.585	1	0.346302	0.390111
KIF22	1.83e-91	-0.0320782	0.065	0.421	5.18e-88	0.155075	0.192728
AP006333.2	0	-0.032235	0.002	0.156	0	0.00216666	0.0349979
GNB4	3.54e-32	-0.0322464	0.148	0.496	1e-28	0.281811	0.323818
ESCO2	0	-0.0324079	0.003	0.126	0	0.0068568	0.0400214
PRELP	0	-0.0325951	0.001	0.074	0	0.00392764	0.0371899
IFI44L	0	-0.0326838	0.049	0.792	0	0.0758706	0.111615
MXD3	6.78e-71	-0.0326966	0.007	0.334	1.92e-67	0.0238327	0.0578618
MYCN	8.82e-218	-0.0328323	0.002	0.307	2.49e-214	0.00232449	0.0357793
FAM20C	0	-0.0329232	0.079	0.303	0	0.0836868	0.119959
NPW	0	-0.0330016	0.001	0.115	0	0.001036	0.0346229
SEC14L5	0.351043	-0.0333259	0.008	0.436	1	0.0154664	0.0498779
ITGAV	2.66e-34	-0.0335407	0.107	0.48	7.53e-31	0.177911	0.218089
GDNF	0	-0.033676	0.003	0.25	0	0.00451574	0.0389198
PDGFRA	0	-0.0336893	0.002	0.055	0	0.00200625	0.0363382
C3orf70	1.85e-128	-0.0338813	0.004	0.339	5.24e-125	0.00725829	0.0419702
LDB3	0	-0.0339283	0.006	0.473	0	0.0138785	0.0488678
CMTM8	0	-0.0340042	0.007	0.118	0	0.0182127	0.0534316
HOXD1	0	-0.0344516	0.007	0.517	0	0.0127113	0.0482088
SOD3	4.05e-14	-0.034858	0.002	0.182	1.15e-10	0.00524859	0.0409075
RGL1	2.8e-68	-0.0354737	0.108	0.652	7.91e-65	0.150827	0.192384
HMMR	0	-0.0356889	0.007	0.188	0	0.0199539	0.0570123
CCER2	0	-0.0357505	0.001	0.112	0	0.00166409	0.0381218
TNFRSF13C	0	-0.0357906	0.016	0.748	0	0.0585949	0.0971688
MFAP4	0	-0.0359844	0.002	0.042	0	0.00096813	0.0376433
PARM1	0	-0.0360759	0.002	0.547	0	0.00275544	0.0395912
GINS2	0	-0.0362974	0.008	0.22	0	0.0198611	0.0575595
NR2F1-AS1	0	-0.0363631	0.001	0.126	0	0.000815151	0.0378777
TKFC	7.35e-169	-0.0364463	0.036	0.37	2.08e-165	0.057477	0.0967291
CREG2	0.000371964	-0.0364628	0.004	0.321	1	0.00461661	0.0419238
FRRS1L	0	-0.0364832	0.002	0.16	0	0.00166305	0.0388818
FAM111B	2.13e-126	-0.0366879	0.002	0.261	6.02e-123	0.00557974	0.0431575
PRICKLE1	0	-0.0368066	0.003	0.151	0	0.00320834	0.040821
CDKN2B	0	-0.0368671	0.02	0.741	0	0.040207	0.0792721
NOS1	0	-0.0368953	0.001	0.258	0	0.00142339	0.0390613
AC009318.1	0	-0.0370574	0.005	0.28	0	0.0108609	0.0490236
FOXM1	0	-0.0370898	0.003	0.123	0	0.0137162	0.0520208
PIANP	0	-0.0372837	0.001	0.209	0	0.000575977	0.0385854
EFNB2	2.47e-23	-0.0373042	0.021	0.458	6.99e-20	0.0376778	0.0771186
SNHG18	0	-0.0374309	0.005	0.483	0	0.00599546	0.0443644
PLK2	0	-0.0374562	0.1	0.919	0	0.199657	0.245444
INAFM1	1.37e-220	-0.0374583	0.031	0.679	3.89e-217	0.061583	0.102102
ARHGEF26	0	-0.0374695	0.014	0.262	0	0.0318811	0.0712787
CHST1	0	-0.0375092	0.004	0.455	0	0.00938023	0.0479603
EBF1	9.26e-59	-0.0375496	0.004	0.409	2.62e-55	0.00886384	0.0474665
CLDN5	0	-0.0379584	0.001	0.015	0	0.00121292	0.0399479
EFEMP1	0	-0.0380851	0.001	0.027	0	0.00482723	0.0438342
MT1M	0	-0.0383488	0.004	0.584	0	0.0169152	0.0566701
SORBS1	0	-0.0385226	0.005	0.199	0	0.0101348	0.0498071
HAP1	1.42e-249	-0.0385524	0.002	0.289	4.01e-246	0.00261503	0.042023
AC108134.2	0	-0.0392049	0.017	0.866	0	0.0439714	0.0857131
FOXG1	0	-0.039338	0.002	0.167	0	0.00257076	0.0427959
CENPF	1.98e-161	-0.0394405	0.047	0.378	5.61e-158	0.136917	0.182654
TRPM8	3.9e-184	-0.0394462	0.004	0.513	1.1e-180	0.00707976	0.0475991
CDC20	4.47e-53	-0.0395234	0.005	0.367	1.26e-49	0.0139281	0.0548045
PARD3	0	-0.0395673	0.001	0.137	0	0.00053278	0.0409148
TYMSOS	5.1e-77	-0.0397851	0.009	0.377	1.44e-73	0.0279778	0.0697005
MNS1	0	-0.0398343	0.007	0.227	0	0.00559775	0.0464636
YJEFN3	0	-0.0402036	0.01	0.221	0	0.027554	0.069707
GRIK3	0	-0.0402806	0.001	0.129	0	0.00131334	0.0424702
CADM3	0	-0.0402837	0.005	0.177	0	0.00786757	0.049297
VAT1	0.216758	-0.0402914	0.129	0.567	1	0.210881	0.260665
LIMS2	0	-0.040552	0.006	0.271	0	0.0222414	0.0645474
POC1A	2.3e-61	-0.0406679	0.003	0.384	6.51e-58	0.00306348	0.0446968
LURAP1L	0	-0.0410571	0.004	0.464	0	0.0066843	0.0488761
B3GALT2	9.36e-115	-0.0411431	0.005	0.355	2.65e-111	0.0104382	0.0528778
ADAMTS1	0	-0.0412806	0.006	0.46	0	0.0176352	0.060523
NLGN4X	0	-0.0414129	0.005	0.265	0	0.00806545	0.0506888
OAF	1.19e-299	-0.0417052	0.013	0.286	3.36e-296	0.0162676	0.0595474
HIST1H4C	7.38e-17	-0.0419416	0.631	0.889	2.09e-13	3.47095	3.66245
CD79A	0	-0.042289	0.024	0.887	0	0.168599	0.219078
PPP1R1A	0	-0.0425293	0.001	0.19	0	0.000374818	0.0438378
MCM4	0	-0.0426775	0.023	0.301	0	0.0505696	0.0963758
C1QTNF4	1.22e-98	-0.0426905	0.003	0.371	3.44e-95	0.00785195	0.0518093
PCNA	5.95e-17	-0.0428814	0.147	0.621	1.68e-13	0.309245	0.366608
NRN1	0	-0.043006	0.012	0.195	0	0.00771259	0.0519956
STRIP2	0	-0.0430655	0.003	0.218	0	0.00782464	0.0521752
ADAM9	3.78e-96	-0.0431764	0.108	0.431	1.07e-92	0.134902	0.184976
COMMD4	1.25e-12	-0.0433506	0.19	0.637	3.53e-09	0.396234	0.458093
LAMA4	0	-0.0434066	0.002	0.112	0	0.00191759	0.0463651
IP6K3	4.7e-10	-0.0434693	0.007	0.388	1.33e-06	0.017588	0.0627974
BAALC-AS2	0	-0.043544	0.001	0.109	0	0.00160269	0.04618
NCOA4	2.72e-46	-0.0437837	0.188	0.685	7.7e-43	0.401593	0.464324
MATN4	0	-0.0438043	0.001	0.071	0	0.000707214	0.0455167
TTK	1.81e-10	-0.0438368	0.004	0.426	5.11e-07	0.00673299	0.0518466
SH2D6	0	-0.043868	0.002	0.194	0	0.00670822	0.0518535
CENPJ	6.79e-272	-0.0438977	0.017	0.328	1.92e-268	0.0384044	0.0850033
AEBP1	0	-0.0439304	0.004	0.18	0	0.00836013	0.0536452
APLN	0	-0.0439442	0.002	0.134	0	0.00299322	0.0480518
E2F1	0	-0.0439685	0.005	0.249	0	0.0154164	0.0610588
KLF7	1.64e-115	-0.0439862	0.096	0.671	4.63e-112	0.150568	0.202307
COL11A2	0	-0.0440979	0.002	0.197	0	0.00405814	0.0493258
DHCR7	2.85e-129	-0.0442994	0.034	0.389	8.06e-126	0.076411	0.125167
WWTR1	0	-0.0443074	0.009	0.668	0	0.0147409	0.0607123
WDR34	3.73e-17	-0.0444675	0.01	0.438	1.05e-13	0.0225058	0.0690002
CTXN1	0	-0.0444827	0.002	0.124	0	0.00173379	0.0472995
CENPN	1.09e-87	-0.0444898	0.016	0.608	3.1e-84	0.0379485	0.0851692
RAB13	9.64e-167	-0.0445957	0.085	0.385	2.73e-163	0.112818	0.163569
PIMREG	0	-0.0446116	0.002	0.081	0	0.0073332	0.0532894
DTYMK	9.93e-85	-0.0446231	0.078	0.428	2.81e-81	0.133475	0.1852
TRIP13	6.41e-149	-0.0446361	0.004	0.351	1.81e-145	0.00975016	0.0558425
PPIF	0.0646336	-0.0446921	0.185	0.576	1	0.482074	0.549813
PARP2	7.41e-173	-0.0447631	0.024	0.367	2.1e-169	0.0469011	0.0948283
LANCL3	0	-0.0448235	0.004	0.163	0	0.0123835	0.0587944
CCDC34	0	-0.0448455	0.022	0.264	0	0.0505202	0.0987037
SH3BGR	4.31e-29	-0.0448458	0.014	0.439	1.22e-25	0.022053	0.0689311
DIPK1C	0	-0.0449055	0.009	0.507	0	0.0144129	0.0610039
CYB5R2	0	-0.0449104	0.008	0.606	0	0.0177234	0.0644717
POPDC3	0	-0.0449266	0.007	0.461	0	0.0137177	0.0602992
HHIP-AS1	0	-0.0451342	0.007	0.55	0	0.0103379	0.0569834
CDCA7	0	-0.0452	0.006	0.173	0	0.0148127	0.0617348
RIN2	6.47e-88	-0.0454386	0.086	0.429	1.83e-84	0.10807	0.159581
SGO1	4.63e-05	-0.0454419	0.005	0.409	0.130898	0.0165504	0.0638101
FGF2	0	-0.0455368	0.003	0.176	0	0.00369019	0.0504516
RFC3	1.92e-274	-0.0456763	0.024	0.326	5.42e-271	0.0565768	0.105956
RGN	0	-0.0457337	0.006	0.506	0	0.00703756	0.0541625
C1S	2.41e-132	-0.0458838	0.008	0.098	6.82e-129	0.0144442	0.0620752
HEY1	0	-0.0459593	0.004	0.188	0	0.00585268	0.0531597
LINC01170	0	-0.0460431	0.002	0.228	0	0.00185749	0.0490645
PDE4DIP	1.24e-114	-0.0460552	0.16	0.715	3.51e-111	0.368325	0.432817
FAM131B	9.16e-143	-0.0462284	0.009	0.338	2.59e-139	0.0161173	0.0641935
GNAZ	1.3e-148	-0.0466344	0.007	0.342	3.67e-145	0.00878693	0.0569453
TCIM	0	-0.0469615	0.007	0.643	0	0.0265601	0.0759188
COL4A5	0	-0.047103	0.008	0.605	0	0.0195586	0.0687318
SHC3	9.04e-281	-0.047426	0.002	0.318	2.56e-277	0.00106071	0.0496808
ALDH1L2	0	-0.0476325	0.002	0.226	0	0.00197297	0.0508544
CCNE2	0.00305735	-0.0476482	0.026	0.49	1	0.0663426	0.118382
PTPRN	0	-0.0477461	0.001	0.175	0	0.00268671	0.0517225
FRMD4B	0	-0.0478397	0.158	0.897	0	0.341768	0.407518
MGST1	9.52e-50	-0.0479528	0.019	0.423	2.69e-46	0.0287642	0.0792983
LINC00926	8.46e-88	-0.0481253	0.008	0.569	2.39e-84	0.0165931	0.0667133
KLHL35	0	-0.0482663	0.003	0.16	0	0.0080309	0.0578781
GLDN	0	-0.0483747	0.054	0.634	0	0.0785367	0.131993
S100A6	9.77e-21	-0.0485622	0.651	0.929	2.76e-17	3.92022	4.16506
CDT1	0	-0.0485726	0.003	0.144	0	0.00663568	0.0567375
PTPRD-AS1	0	-0.0488748	0.005	0.496	0	0.00858386	0.0591026
PIEZO2	0	-0.0490073	0.007	0.368	0	0.0114507	0.0622539
DDR2	0.0120613	-0.0490782	0.004	0.385	1	0.00494584	0.0554971
SEMA3C	0	-0.0490892	0.019	0.631	0	0.0252312	0.0768147
NXPH4	0	-0.049163	0.001	0.058	0	0.00138954	0.0518511
MMD	2.45e-203	-0.0492725	0.069	0.366	6.92e-200	0.090044	0.145098
ZFR2	0	-0.0494263	0.001	0.243	0	0.000388627	0.0510764
FKBP10	0	-0.0496524	0.001	0.268	0	0.00231698	0.0533407
RBP7	0	-0.0498824	0.036	0.69	0	0.0477522	0.101342
RFC2	8.52e-94	-0.0500831	0.054	0.415	2.41e-90	0.0962198	0.15252
LYPD1	0	-0.0500997	0.004	0.243	0	0.00696998	0.058704
RNF112	0	-0.0501196	0.001	0.244	0	0.00103367	0.0524836
MAP3K20	4e-49	-0.0501649	0.027	0.587	1.13e-45	0.029011	0.0819479
NT5E	2.19e-71	-0.0505244	0.003	0.377	6.19e-68	0.00487226	0.0569473
CSRP2	3.73e-179	-0.050566	0.005	0.337	1.05e-175	0.00542053	0.0575679
GRIN2A	0	-0.05062	0.002	0.152	0	0.00225791	0.0542982
MPZ	0	-0.0506255	0.003	0.184	0	0.00951922	0.0619424
AC022075.1	5.62e-82	-0.0509524	0.004	0.374	1.59e-78	0.00977229	0.062556
PCDH7	0	-0.0510866	0.002	0.158	0	0.00276648	0.0553255
LINC01315	0	-0.051111	0.008	0.297	0	0.0141487	0.0673303
UACA	1.14e-129	-0.0514774	0.034	0.385	3.21e-126	0.031612	0.0861072
FBN1	2.03e-232	-0.0515379	0.005	0.321	5.74e-229	0.00785439	0.0611589
S1PR5	0	-0.0515864	0.01	0.638	0	0.0177121	0.0715899
FLRT3	0	-0.0517618	0.002	0.22	0	0.00270847	0.0559773
TK1	0	-0.0517723	0.01	0.202	0	0.0197457	0.0739308
SRGAP1	2.97e-132	-0.0518823	0.065	0.396	8.41e-129	0.0815672	0.139163
FRMD6	0	-0.0518838	0.004	0.22	0	0.00721838	0.0608561
METTL7A	6.98e-10	-0.0520074	0.121	0.52	1.97e-06	0.207596	0.272062
AL139393.3	3.18e-221	-0.0520588	0.007	0.334	9e-218	0.019488	0.073967
SEMA7A	0.385634	-0.0523009	0.026	0.515	1	0.059334	0.116213
SPTLC2	4.04e-05	-0.0524564	0.141	0.541	0.114293	0.253378	0.320881
NTM-AS1	1.34e-13	-0.0526027	0.007	0.47	3.8e-10	0.014047	0.0688165
SNTG1	0	-0.0527574	0.002	0.267	0	0.00261416	0.0569297
FUT8	1.7e-72	-0.0532205	0.069	0.627	4.82e-69	0.194658	0.259961
IL1RAP	0	-0.0532668	0.021	0.232	0	0.0286791	0.0849591
DTNA	1.38e-151	-0.0533869	0.013	0.359	3.9e-148	0.0190695	0.0749529
MSX1	1.76e-215	-0.053395	0.007	0.344	4.97e-212	0.0106799	0.0661119
KANK1	0	-0.0534358	0.006	0.217	0	0.0102763	0.0657297
CBR3	0	-0.0535122	0.011	0.313	0	0.0163455	0.0722138
DIO2	0	-0.0535126	0.002	0.205	0	0.00679538	0.0621392
DMRT2	2.94e-13	-0.0535198	0.007	0.502	8.32e-10	0.0158687	0.0717191
CDO1	1.19e-148	-0.0537748	0.002	0.359	3.38e-145	0.00349157	0.0589315
DPF1	2.42e-278	-0.0537783	0.002	0.313	6.84e-275	0.00381319	0.0592745
CDH20	0	-0.054405	0.004	0.197	0	0.00510529	0.0613029
TAGLN	0	-0.0545988	0.02	0.297	0	0.0367316	0.0949097
ITGB4	1.22e-303	-0.0546061	0.01	0.618	3.44e-300	0.0166438	0.0737024
TMSB10	0.160809	-0.0554071	0.925	1	1	23.4453	24.838
NT5DC2	7.56e-259	-0.0556056	0.006	0.323	2.14e-255	0.0098767	0.0676221
KNSTRN	0	-0.0556105	0.017	0.283	0	0.0314238	0.0904066
ANK3	8.09e-72	-0.0556591	0.054	0.621	2.29e-68	0.207962	0.277102
OTUD7A	1.58e-291	-0.0557349	0.01	0.294	4.47e-288	0.0149971	0.073174
HOPX	1.06e-172	-0.0558217	0.025	0.639	3e-169	0.0839586	0.146188
AP1S2	1.73e-66	-0.0558528	0.186	0.702	4.89e-63	0.470942	0.555436
RAD51AP1	0	-0.0561289	0.014	0.212	0	0.0178574	0.0766225
TMEM132A	0	-0.0565087	0.003	0.15	0	0.00370868	0.0620601
TMEM158	0	-0.0568864	0.005	0.247	0	0.00700847	0.0659542
DLG2	0.0580709	-0.0569744	0.016	0.489	1	0.0350553	0.0957393
CD63	6.02e-59	-0.0570338	0.606	0.965	1.7e-55	6.11815	6.53593
MEIS3	0	-0.0571417	0.002	0.276	0	0.00141318	0.0603022
RFC5	9.19e-70	-0.0572546	0.023	0.42	2.6e-66	0.0424485	0.103875
AC018647.1	7.71e-36	-0.0576628	0.008	0.388	2.18e-32	0.0179527	0.078376
ZBTB10	1.07e-104	-0.0579866	0.043	0.405	3.01e-101	0.0695665	0.13342
FNIP2	1.22e-08	-0.0579951	0.145	0.605	3.45e-05	0.32562	0.404773
BHLHE41	0	-0.0580304	0.137	0.905	0	0.311641	0.390008
COL4A2	1.16e-06	-0.0580664	0.004	0.066	0.00326837	0.00290159	0.0628604
IGSF9B	0	-0.058088	0.004	0.256	0	0.019952	0.0809535
RASGRP3	0	-0.0582806	0.057	0.625	0	0.0847607	0.14986
PPP1R1B	0	-0.058323	0.001	0.089	0	0.00373056	0.0640119
JAG1	0	-0.0585067	0.01	0.255	0	0.00933331	0.0701477
STMN2	1.44e-13	-0.058618	0.001	0.343	4.06e-10	0.00056863	0.0609731
NLN	6.55e-157	-0.0590513	0.032	0.374	1.85e-153	0.0355429	0.0985346
SCN1A	0	-0.0592873	0.001	0.182	0	0.000781811	0.0619096
ORC6	8.65e-216	-0.059337	0.023	0.35	2.45e-212	0.051841	0.116143
MDFI	9.63e-290	-0.0593444	0.002	0.313	2.72e-286	0.00337525	0.0647222
NCS1	2.13e-280	-0.0598304	0.007	0.304	6.03e-277	0.0116981	0.0740758
SORL1	3.26e-09	-0.0598974	0.15	0.535	9.21e-06	0.341026	0.423804
DCLK1	0	-0.0599625	0.002	0.121	0	0.00189195	0.0638056
LCAT	0	-0.0603977	0.008	0.231	0	0.024786	0.0885881
GRB14	0	-0.0605138	0.001	0.153	0	0.000542951	0.0629591
NANOS1	3.79e-193	-0.0608195	0.011	0.345	1.07e-189	0.0213532	0.0853993
AQP4	2.63e-299	-0.0609778	0.002	0.042	7.44e-296	0.00478043	0.0679563
CDH11	0	-0.0614385	0.004	0.178	0	0.0090852	0.073026
RNF180	0	-0.0615562	0.005	0.249	0	0.00759053	0.0715627
INPP5F	1.13e-133	-0.0616239	0.028	0.64	3.21e-130	0.0581128	0.125369
DLG1	0	-0.0617336	0.131	0.916	0	0.418573	0.508906
VPREB3	3.97e-219	-0.0620061	0.01	0.589	1.12e-215	0.0383066	0.104726
NR0B1	0	-0.0621439	0.002	0.187	0	0.00821837	0.0728607
VSTM2B	0	-0.0623255	0.009	0.27	0	0.0186644	0.0841734
EMP1	8.3e-05	-0.0627213	0.008	0.398	0.23462	0.0224148	0.0885958
SMIM5	1.46e-05	-0.0628525	0.008	0.396	0.0413037	0.0141856	0.0799756
STRN	0.0496785	-0.0629514	0.076	0.525	1	0.162621	0.238162
JCAD	0	-0.0631344	0.003	0.289	0	0.00659491	0.0721947
SEMA6D	0	-0.0632043	0.003	0.229	0	0.00476833	0.0703239
PRCP	0.100068	-0.0634535	0.14	0.577	1	0.258556	0.341004
LPL	0	-0.0635831	0.056	0.303	0	0.147411	0.222737
PLPP4	0	-0.0640403	0.003	0.269	0	0.00319457	0.0695412
DUBR	3.36e-235	-0.0641204	0.01	0.325	9.51e-232	0.017759	0.0851558
CCL2	3.73e-147	-0.064169	0.012	0.257	1.05e-143	0.0303033	0.0985842
MYL9	0	-0.0644001	0.01	0.73	0	0.0250543	0.0932398
ST6GALNAC3	0	-0.0645235	0.019	0.796	0	0.0474829	0.117298
SOX21-AS1	0	-0.0646948	0.001	0.204	0	0.00144485	0.0683748
HMX1	6.17e-262	-0.0647737	0.001	0.318	1.75e-258	0.00113707	0.0681307
FGF12	2.48e-115	-0.0647918	0.001	0.387	7.01e-112	0.00168095	0.0687303
ZFHX4	0	-0.0648466	0.01	0.49	0	0.0172528	0.085404
TMSB4X	4.22e-29	-0.064884	0.967	1	1.19e-25	67.9831	72.6074
CPEB1	2.47e-104	-0.0653879	0.008	0.363	7e-101	0.0188506	0.0876974
ARHGAP24	0	-0.0656787	0.102	0.805	0	0.131354	0.208155
RCAN1	5.01e-20	-0.0657565	0.096	0.595	1.42e-16	0.245366	0.330009
TMSB15A	0	-0.0657982	0.001	0.191	0	0.00132747	0.0694289
SPRY2	1.86e-111	-0.0659424	0.036	0.625	5.26e-108	0.0458463	0.117137
AC007405.3	4.6e-96	-0.06609	0.003	0.275	1.3e-92	0.00741772	0.0762473
AL391807.1	6.21e-196	-0.0664492	0.007	0.33	1.76e-192	0.0105851	0.080019
LINC00320	0	-0.0667442	0.008	0.577	0	0.0218578	0.0923885
MYOT	0	-0.0667457	0.004	0.236	0	0.00359846	0.0728704
PDZRN3	0	-0.0668471	0.001	0.144	0	0.000554611	0.0697249
HOMER3	0.00520717	-0.0669434	0.11	0.566	1	0.158342	0.23854
CD24	1.74e-158	-0.0676266	0.009	0.559	4.93e-155	0.0368686	0.109414
MYBL2	0	-0.0680274	0.003	0.225	0	0.0054299	0.0762068
SERTAD2	1.11e-235	-0.0680442	0.116	0.744	3.14e-232	0.234041	0.320933
NHLH1	0	-0.0680766	0.001	0.121	0	0.00121415	0.071747
VEGFA	0	-0.0687298	0.068	0.286	0	0.172639	0.256069
PDE1C	0.150411	-0.0689057	0.009	0.332	1	0.0232856	0.0962818
GJC2	4.38e-74	-0.0689233	0.013	0.531	1.24e-70	0.0355884	0.109482
RRAGD	0.564806	-0.0689535	0.092	0.539	1	0.112239	0.191638
PRCD	0	-0.0690231	0.007	0.269	0	0.0171875	0.0898767
CCNB2	0	-0.0691431	0.004	0.123	0	0.00828551	0.0804682
TRIM47	9.16e-20	-0.0692157	0.037	0.464	2.59e-16	0.0493575	0.124562
GLIS3	0	-0.0692931	0.004	0.207	0	0.00438167	0.0764464
PANTR1	6.6e-166	-0.0696317	0.008	0.341	1.87e-162	0.0165293	0.0898346
TM7SF3	0.874751	-0.0697339	0.124	0.558	1	0.219017	0.307058
TEX30	4.63e-134	-0.0702517	0.038	0.389	1.31e-130	0.0622519	0.139561
SCN9A	0	-0.0702582	0.002	0.236	0	0.00310352	0.0761145
TMEM163	4.17e-148	-0.0706153	0.004	0.368	1.18e-144	0.00622369	0.0798474
BLK	0	-0.0706488	0.011	0.686	0	0.0279486	0.103199
RASGEF1C	1.74e-190	-0.0706881	0.003	0.354	4.91e-187	0.00256536	0.0759997
TMCC3	0.123775	-0.0706943	0.044	0.508	1	0.0595576	0.137174
AUXG01000058.1	1.97e-150	-0.0708237	0.007	0.344	5.57e-147	0.0168655	0.0914952
UBE2T	2.01e-181	-0.0710231	0.033	0.367	5.68e-178	0.0813988	0.160996
PPP2R3A	2.19e-89	-0.0712387	0.016	0.392	6.18e-86	0.0293377	0.105341
HMGB3	3.14e-97	-0.0717328	0.021	0.402	8.88e-94	0.0420835	0.119581
SLN	0	-0.0720421	0.001	0.026	0	0.00846635	0.0837993
ACTN2	1.61e-27	-0.0722791	0.011	0.391	4.55e-24	0.0206915	0.0971977
MTSS2	0	-0.0725819	0.003	0.301	0	0.00993921	0.0859683
PMEPA1	8.74e-196	-0.0731706	0.038	0.361	2.47e-192	0.0560637	0.136234
DLC1	0.338	-0.0733191	0.018	0.41	1	0.0284817	0.106722
TSPAN6	0	-0.0733778	0.003	0.275	0	0.00562177	0.0821868
PREX2	0	-0.0736481	0.004	0.202	0	0.00434027	0.0810999
BGN	0	-0.0738283	0.002	0.05	0	0.0044666	0.0814308
[truncated: 829 more rows]

## Sheet: Supplementary Data 3
Supplementary Data 3. Differentially expressed genes (DEGs) that are upregulated or downregulated in glial cells (C5) of TDL by comparing to glial cells (C5) of glioma.
gene	p_val	avg_logFC	pct.1	pct.2	p_val_adj	TDL	Glioma
LYZ	0.000119334	1.9393	0.386	1	0.337477	8.12533	0.312264
HBA2	8.49e-42	1.86405	0.088	0.986	2.4e-38	34.2209	4.46077
HBA1	7.09e-17	1.6876	0.018	0.469	2e-13	13.206	1.62759
IL1B	5.95e-18	1.63496	0.211	0.308	1.68e-14	4.01664	-0.0219543
NKX6-2	3.96e-05	1.53499	0.377	0.996	0.112016	8.7581	1.10247
HBB	4.47e-33	1.43048	0.061	0.833	1.27e-29	36.3139	7.92522
PRDX1	2.05e-19	1.42246	0.535	0.484	5.8e-16	10.9674	1.88557
GPNMB	4e-07	1.40484	0.351	1	0.00113151	5.40232	0.571163
QDPR	4.29e-20	1.38886	0.342	0.339	1.21e-16	6.07531	0.7643
CLU	0.112008	1.37307	0.386	0.726	1	10.3137	1.86608
MT2A	0.000472336	1.36562	0.64	0.986	1	24.4404	5.49294
TYMP	1.91e-26	1.34263	0.184	1	5.41e-23	4.02195	0.311517
LARP6	1.05e-07	1.30807	0.281	0.909	0.000297641	6.33037	0.981701
PTGDS	3.57e-16	1.30297	0.711	0.665	1.01e-12	41.139	10.4502
S100A1	0.586069	1.29579	0.289	0.665	1	13.0796	2.85334
C1QA	0.000548869	1.26295	0.404	0.998	1	8.11749	1.5786
C1QB	0.0712337	1.19939	0.456	1	1	8.97682	2.00678
MAG	1.52e-16	1.18075	0.193	0.313	4.29e-13	3.94283	0.517686
DBNDD2	2.76e-10	1.16522	0.491	0.569	7.8e-07	11.9314	3.03272
IFI30	5.72e-19	1.13573	0.237	1	1.62e-15	3.56612	0.466588
CTSS	6.48e-19	1.13543	0.237	1	1.83e-15	3.7451	0.524533
C1QC	4.24e-08	1.11158	0.342	1	0.000119927	6.43396	1.44607
GLUL	2.55e-07	1.10728	0.351	0.516	0.000721181	6.93457	1.62203
ATF3	4.8e-11	1.1014	0.307	0.998	1.36e-07	4.96828	0.983895
CD9	3.95e-11	1.09698	0.333	0.446	1.12e-07	7.36658	1.7934
APOC1	1.48e-25	1.08369	0.877	1	4.2e-22	42.9965	13.8861
IFIT3	0.000715585	1.06723	0.158	0.712	1	2.91537	0.346728
SPP1	0.0684949	1.05712	0.596	0.991	1	16.8813	5.21294
APOC2	5.32e-15	1.04889	0.272	1	1.5e-11	4.7926	1.02931
CBR1	0.159223	1.04788	0.14	0.533	1	2.31233	0.161565
GPM6B	0.754861	1.04419	0.325	0.723	1	5.83298	1.40505
MBP	0.0219649	1.03797	0.526	0.984	1	91.9455	31.9188
PMP22	7.23e-07	1.03471	0.202	0.44	0.00204352	2.8476	0.36716
SCD	2.43e-09	1.02479	0.246	0.889	6.86e-06	5.3507	1.27909
CXCL8	1.61e-22	1.02409	0.211	1	4.54e-19	2.87098	0.390157
MT1E	6.6e-43	1.01175	0.088	0.995	1.87e-39	1.91846	0.0610962
CNTN2	5.67e-07	0.993334	0.114	0.418	0.00160339	1.87324	0.0640756
HLA-DMA	1.09e-27	0.986326	0.175	0.998	3.08e-24	2.91979	0.461862
CA2	5.99e-17	0.986242	0.158	0.828	1.69e-13	2.05452	0.139261
SPOCK3	1.78e-31	0.979182	0.149	0.989	5.02e-28	2.41692	0.283459
ASAH1	1.03e-22	0.978058	0.272	0.277	2.92e-19	4.05675	0.901543
CTSD	0.00118943	0.978	0.649	1	1	15.7416	5.29588
S100A11	4.36e-13	0.955948	0.289	0.998	1.23e-09	4.98256	1.29998
LAP3	0.180909	0.953899	0.237	0.703	1	3.39624	0.69359
TYROBP	3.7e-26	0.950569	0.184	0.996	1.05e-22	2.80582	0.471031
NUPR1	4.26e-13	0.944989	0.289	0.998	1.2e-09	5.15177	1.39109
CTSZ	8.12e-24	0.943897	0.202	1	2.3e-20	2.97063	0.545004
IFITM3	4.03e-18	0.93939	0.237	0.991	1.14e-14	3.76639	0.863021
UCHL1	6.05e-06	0.938914	0.211	0.458	0.0171157	4.00723	0.958087
MDK	4.49e-32	0.92566	0.149	0.998	1.27e-28	2.99356	0.582527
PPP1R14A	0.135119	0.922783	0.474	0.986	1	12.8948	4.52193
SMPDL3A	1.25e-16	0.922193	0.114	0.835	3.52e-13	1.66919	0.0613938
APOL2	1e-13	0.908353	0.228	0.933	2.84e-10	3.37956	0.765782
S100A6	0.668107	0.903842	0.439	0.801	1	15.5625	5.70798
KCNMB4	1.26e-19	0.9014	0.228	0.995	3.55e-16	3.04236	0.641202
LGALS3	7.4e-12	0.898078	0.298	1	2.09e-08	4.60507	1.28323
PEBP1	0.0436861	0.896767	0.325	0.643	1	5.96833	1.84228
HLA-DQB1	6.06e-11	0.892987	0.307	0.998	1.71e-07	5.12244	1.50672
ANXA2	8.44e-27	0.876493	0.184	1	2.39e-23	2.91268	0.628613
LGMN	3.66e-21	0.865935	0.149	0.257	1.03e-17	1.99692	0.26068
KLK6	2.96e-06	0.865074	0.132	0.692	0.00835961	2.00002	0.263072
CAPN3	6.8e-19	0.862879	0.211	0.964	1.92e-15	2.98425	0.681137
NPC2	1.52e-08	0.860709	0.333	0.986	4.3e-05	5.15262	1.60171
VWA1	9.35e-07	0.850715	0.105	0.493	0.00264435	1.61702	0.117755
EFHD1	2.93e-32	0.845467	0.149	1	8.29e-29	2.49589	0.500985
AIF1	1.82e-26	0.844271	0.158	0.967	5.15e-23	2.39448	0.459187
HLA-DRA	1.48e-15	0.84377	0.798	1	4.19e-12	30.2439	12.4376
APOD	8.37e-12	0.843157	0.342	0.429	2.37e-08	7.38297	2.60761
TMEM144	9.14e-31	0.841435	0.158	1	2.58e-27	2.07054	0.323683
HLA-DPA1	0.0294112	0.828518	0.447	1	1	9.94035	3.7776
CCL3	0.276037	0.823587	0.491	1	1	10.413	4.00866
HLA-DPB1	0.261277	0.823094	0.553	1	1	12.1136	4.7578
KRT19	1.04e-05	0.821591	0.035	0	0.0293828	1.27412	0
CTSB	1.47e-09	0.817891	0.325	0.989	4.15e-06	5.0682	1.67827
TNFAIP3	6.23e-12	0.813967	0.298	1	1.76e-08	4.57982	1.4724
GBP1	1.3e-22	0.8102	0.211	1	3.68e-19	3.58006	1.03707
PLAUR	6.88e-34	0.802031	0.123	0.966	1.94e-30	1.47561	0.110108
ISG15	4.57e-17	0.799301	0.254	0.998	1.29e-13	4.38849	1.4229
IFI27	1.15e-27	0.797405	0.175	0.998	3.27e-24	2.96412	0.785821
MS4A7	1.51e-37	0.796654	0.114	0.993	4.26e-34	1.75858	0.243663
APLP1	0.0050602	0.792873	0.272	0.788	1	4.7753	1.61357
SLC31A2	1.32e-34	0.788608	0.079	0.92	3.72e-31	1.28341	0.0377572
CHADL	9.09e-30	0.786892	0.096	0.181	2.57e-26	1.29595	0.045248
PTN	4.95e-09	0.784507	0.149	0.382	1.4e-05	2.08302	0.40692
CYBA	0.0596798	0.775218	0.456	1	1	8.25921	3.26482
GSN	3.79e-26	0.775045	0.167	0.975	1.07e-22	2.73106	0.718835
KLF4	4.09e-38	0.76909	0.114	0.996	1.16e-34	1.49065	0.154252
KLF2	2.73e-15	0.766721	0.272	1	7.72e-12	3.93861	1.29415
HSPA6	3.53e-37	0.766377	0.079	0.132	9.99e-34	2.23656	0.504007
FCER1G	8.95e-14	0.764126	0.132	0.83	2.53e-10	2.05469	0.422694
EIF4A3	9.67e-08	0.761062	0.158	0.404	0.000273576	2.51832	0.643652
CYSTM1	8e-09	0.753098	0.167	0.391	2.26e-05	2.48902	0.642998
FABP5	2.72e-20	0.748353	0.228	1	7.68e-17	3.29727	1.03323
FTH1	2.74e-10	0.748168	0.991	0.998	7.75e-07	221.354	104.225
CNP	1.25e-11	0.747966	0.333	0.426	3.53e-08	6.13887	2.37903
TPP1	1.11e-12	0.746303	0.105	0.322	3.14e-09	1.4769	0.174337
MS4A6A	4.05e-30	0.745925	0.07	0.897	1.14e-26	1.29166	0.0869243
SEPTIN4	2.62e-12	0.745678	0.289	0.987	7.42e-09	4.912	1.80472
EGR1	6.76e-10	0.742932	0.325	1	1.91e-06	6.10269	2.37887
CAMK2N1	4.48e-10	0.742566	0.149	0.368	1.27e-06	1.62496	0.249195
IGKC	1.09e-38	0.741259	0.114	1	3.07e-35	1.99752	0.428358
SOX2-OT	1.8e-08	0.741191	0.342	0.478	5.1e-05	6.47389	2.56165
ATP1A1	0.000245234	0.729462	0.114	0.687	0.693522	1.78408	0.342393
A2M	1.58e-12	0.729185	0.123	0.33	4.48e-09	1.85096	0.375025
CFD	6.48e-44	0.726344	0.088	1	1.83e-40	1.2575	0.091896
CAPG	1.15e-30	0.712124	0.158	0.998	3.25e-27	2.16667	0.553573
HLA-DQA1	8.16e-18	0.711034	0.246	1	2.31e-14	3.56054	1.23984
STMN1	1.95e-07	0.708744	0.298	0.475	0.000551145	5.29319	2.0979
GABARAP	4.07e-10	0.70725	0.5	0.556	1.15e-06	8.51617	3.69145
IER3	2.47e-32	0.702535	0.149	1	6.98e-29	2.08871	0.529923
CD63	4.44e-06	0.70057	0.737	0.937	0.0125494	20.749	9.79409
FCGR3A	6.99e-21	0.694704	0.132	0.895	1.98e-17	1.805	0.40032
BRI3	1.46e-15	0.692006	0.263	0.342	4.12e-12	3.75482	1.38012
TMIGD3	0.553041	0.687625	0.114	0.583	1	1.66791	0.34134
BLVRB	1.61e-33	0.684227	0.132	0.987	4.56e-30	1.56758	0.295292
SELENOP	0.391964	0.675915	0.491	1	1	8.65834	3.91311
PLPP2	6.48e-44	0.661649	0.088	1	1.83e-40	1.06	0.0629601
ERMN	7.08e-28	0.657402	0.175	1	2e-24	2.86409	1.00236
CLDND1	0.0149794	0.65659	0.395	0.904	1	6.7737	3.03157
FXYD5	2.93e-32	0.652007	0.149	1	8.29e-29	2.21963	0.677427
IFI6	4.36e-09	0.647692	0.342	1	1.23e-05	9.40498	4.44442
GAPDH	6.44e-09	0.645496	0.798	0.971	1.82e-05	22.0841	11.1053
CD74	2.14e-14	0.644944	0.798	1	6.06e-11	26.1962	13.2696
SYNM	2.15e-40	0.642496	0.105	1	6.08e-37	1.4471	0.287122
LAMP2	1.71e-25	0.640227	0.158	0.221	4.83e-22	1.84745	0.501098
TF	0.00162677	0.639534	0.272	0.799	1	4.01849	1.64745
CD68	5.14e-34	0.634455	0.123	0.98	1.45e-30	1.60254	0.379927
PSAP	7.42e-12	0.633645	0.447	0.471	2.1e-08	6.79775	3.13791
GADD45B	7.59e-05	0.633506	0.412	0.998	0.214742	7.89495	3.7208
CLDN11	0.00254947	0.632822	0.219	0.52	1	3.24183	1.2528
IL18	0.000132629	0.627254	0.079	0.661	0.375075	0.963592	0.0486682
DOCK5	1.13e-40	0.627028	0.079	0.944	3.18e-37	1.01947	0.0787566
ZCCHC24	7.57e-12	0.624652	0.105	0.783	2.14e-08	2.32804	0.781993
TXN	9.21e-05	0.624467	0.316	0.536	0.260558	4.2954	1.83593
RASGEF1B	1.17e-13	0.612798	0.132	0.828	3.31e-10	1.99442	0.622476
PLAAT4	0.00403197	0.610426	0.421	1	1	8.00366	3.89006
RGS1	0.000393351	0.609894	0.404	1	1	7.99929	3.89029
AIF1L	2.15e-22	0.605914	0.193	0.976	6.08e-19	3.09239	1.23271
MAP1B	9.39e-05	0.598501	0.272	0.511	0.265683	4.76759	2.17007
PLTP	4.89e-32	0.597792	0.105	0.949	1.38e-28	1.45443	0.349998
PHLDA3	0.0067548	0.596478	0.096	0.641	1	1.39533	0.319223
ABCA2	6.84e-07	0.595111	0.105	0.723	0.00193475	1.55852	0.411028
SGK1	9.33e-13	0.593621	0.158	0.341	2.64e-09	2.41353	0.885372
MAL	5.02e-37	0.59296	0.123	1	1.42e-33	1.33817	0.292281
CTSC	1.07e-25	0.592118	0.167	0.971	3.02e-22	2.51335	0.943423
CLEC2B	7.33e-34	0.590431	0.14	1	2.07e-30	2.0883	0.71119
CEBPD	4.37e-24	0.589833	0.184	0.976	1.24e-20	2.60522	0.998806
ITPKB	1.38e-43	0.589009	0.088	0.998	3.9e-40	0.980536	0.0989537
MS4A4A	1.97e-47	0.588825	0.07	0.998	5.58e-44	1.01018	0.115608
TUBA1A	0.537567	0.588364	0.447	0.895	1	10.5937	5.43721
FGFR2	1.09e-38	0.587702	0.114	1	3.07e-35	1.36461	0.313782
CCL4	0.000861283	0.585813	0.649	1	1	19.6359	10.487
RNASE1	1.32e-12	0.585424	0.281	0.975	3.72e-09	5.31037	2.51405
HLA-DRB5	3.9e-42	0.580569	0.096	1	1.1e-38	1.0864	0.167509
LY86	3.64e-43	0.578074	0.07	0.958	1.03e-39	0.951142	0.0945472
SPTBN1	0.291779	0.57757	0.14	0.542	1	3.22216	1.36973
FCGRT	1.16e-29	0.577396	0.149	0.98	3.27e-26	1.57712	0.446689
HES1	1.8e-36	0.577018	0.114	0.986	5.08e-33	1.53301	0.422463
SELENOM	8.64e-34	0.574901	0.14	0.998	2.44e-30	1.61918	0.473972
EDIL3	2.82e-36	0.574477	0.105	0.975	7.98e-33	1.14125	0.205521
TESC	1.34e-47	0.572637	0.07	1	3.79e-44	1.05402	0.158544
PDK4	2.78e-09	0.567227	0.079	0.734	7.85e-06	1.15916	0.224448
KRT18	0.000101158	0.565695	0.026	0.174	0.286075	0.767529	0.00389514
FOSB	6.87e-07	0.563612	0.36	1	0.00194319	5.8817	2.91672
C1orf198	5.83e-09	0.55871	0.079	0.355	1.65e-05	1.14779	0.228423
MOG	9.59e-07	0.557555	0.167	0.42	0.00271251	2.80435	1.1784
TIMP2	5.18e-19	0.556526	0.193	0.286	1.47e-15	2.88367	1.22611
HCLS1	3.85e-42	0.555025	0.096	1	1.09e-38	1.49863	0.434358
HMOX1	5.14e-43	0.554729	0.044	0.946	1.45e-39	0.857378	0.0665585
APOE	5.93e-19	0.554428	0.965	1	1.68e-15	85.9312	48.9333
BNIP3L	1.97e-34	0.551796	0.114	0.152	5.56e-31	1.13972	0.232297
DUSP1	0.064156	0.550759	0.623	1	1	15.6314	8.58822
MSR1	2.39e-46	0.548838	0.07	0.993	6.75e-43	0.919364	0.108665
HLA-DMB	6.14e-35	0.548714	0.132	0.996	1.74e-31	1.64133	0.525879
CD59	3.64e-12	0.547887	0.158	0.344	1.03e-08	1.95457	0.708247
HSPA2	2.48e-27	0.542352	0.079	0.772	7.02e-24	0.80143	0.0473148
WARS	2.26e-33	0.541815	0.088	0.156	6.4e-30	1.0613	0.19904
B4GALT1	5.54e-44	0.537876	0.088	1	1.57e-40	1.17478	0.270046
NFKBIZ	9.79e-46	0.532545	0.079	1	2.77e-42	1.0947	0.229817
CNDP2	1.44e-06	0.529719	0.105	0.717	0.00407936	1.38901	0.406577
FUCA1	2.44e-47	0.527607	0.053	0.98	6.9e-44	0.964542	0.159109
GYPC	9.14e-31	0.527359	0.158	1	2.58e-27	2.14124	0.853839
NENF	2.54e-15	0.525629	0.228	0.332	7.18e-12	3.24224	1.50794
CD14	9.72e-40	0.523273	0.088	0.976	2.75e-36	1.45378	0.454057
SERPINB1	9.07e-46	0.522887	0.079	1	2.56e-42	1.09633	0.242718
GZMH	2.76e-21	0.522879	0.219	1	7.81e-18	3.46846	1.64895
LY96	3.65e-12	0.522826	0.079	0.766	1.03e-08	1.05374	0.217542
MGAT1	2.94e-35	0.52212	0.105	0.969	8.31e-32	1.16966	0.287175
PLLP	0.904668	0.521502	0.096	0.543	1	0.956771	0.161594
CD86	5.2e-38	0.521257	0.053	0.855	1.47e-34	0.749233	0.0386492
ATP6AP1	4.31e-29	0.521131	0.096	0.185	1.22e-25	1.49887	0.483949
BEX1	0.12039	0.520881	0.105	0.507	1	1.37427	0.410307
NDUFB2	4.26e-05	0.519493	0.342	0.543	0.120388	5.07576	2.614
CDKN1C	2.74e-18	0.517235	0.14	0.88	7.75e-15	1.79417	0.665789
HCST	5.91e-18	0.515431	0.246	1	1.67e-14	3.73699	1.82914
GPRC5B	1.37e-16	0.512758	0.114	0.286	3.86e-13	1.52095	0.509649
NQO1	0.346956	0.511947	0.061	0.5	1	0.895237	0.135867
RAB40B	2.75e-27	0.511369	0.114	0.926	7.78e-24	1.45197	0.470382
TSPAN8	2.34e-11	0.509922	0.044	0.053	6.62e-08	0.584367	-0.0485206
PLXDC2	1.18e-24	0.507832	0.061	0.833	3.35e-21	0.770952	0.0657576
CPM	2.31e-30	0.50439	0.061	0.884	6.55e-27	1.03359	0.228031
LGALS1	0.000542369	0.5018	0.404	0.958	1	7.57109	4.18928
CD69	2.75e-08	0.500575	0.342	1	7.78e-05	6.06798	3.28448
CHI3L1	0.00729524	0.49779	0.035	0.585	1	0.560367	-0.0514958
CST3	1.93e-07	0.497431	0.5	0.576	0.000545438	9.78016	5.55532
PLP1	0.417947	0.497127	0.544	0.891	1	32.9119	19.6278
GZMA	7.07e-17	0.495783	0.254	1	2e-13	4.28316	2.21794
DUSP2	0.176396	0.495035	0.474	1	1	8.54434	4.81775
CNTNAP4	1.76e-08	0.494193	0.053	0.339	4.97e-05	0.667953	0.0175565
GPSM3	6.1e-28	0.493702	0.096	0.913	1.73e-24	1.30135	0.404656
MUC1	5.76e-10	0.493226	0.026	0.002	1.63e-06	0.636318	-0.000777295
VSIG4	3.25e-46	0.493056	0.07	0.986	9.2e-43	0.882028	0.149462
IFITM1	3.85e-42	0.492698	0.096	1	1.09e-38	1.40008	0.466388
IFIT2	3.8e-35	0.491436	0.123	0.987	1.07e-31	1.38059	0.456319
CXCL2	2.04e-51	0.491093	0.053	1	5.78e-48	0.853376	0.134187
TIMP1	4.24e-26	0.490967	0.114	0.909	1.2e-22	1.37452	0.453285
PCSK1N	3.51e-07	0.490068	0.105	0.389	0.000992326	1.6735	0.637744
PREX1	5.3e-44	0.490052	0.088	1	1.5e-40	1.35581	0.443154
ANLN	1.25e-20	0.489483	0.079	0.841	3.53e-17	1.04985	0.256441
ZFP36	0.0358851	0.486844	0.447	1	1	8.28883	4.70857
CXCL3	2.65e-49	0.486804	0.061	0.998	7.48e-46	0.766796	0.0858503
GM2A	4.15e-05	0.485175	0.061	0.397	0.117294	0.819261	0.119918
SERPING1	1.2e-48	0.484816	0.044	0.971	3.39e-45	0.710686	0.0534587
PLIN2	4.43e-24	0.483316	0.202	1	1.25e-20	2.88599	1.39663
GPR183	3.71e-49	0.48262	0.053	0.989	1.05e-45	0.834726	0.132328
ADAMTS4	7.43e-31	0.482529	0.044	0.159	2.1e-27	0.74654	0.078
TUBA4A	8.02e-31	0.482051	0.158	1	2.27e-27	2.35611	1.07245
MOBP	1.02e-33	0.481207	0.14	0.998	2.89e-30	2.94718	1.4395
HAPLN2	4.89e-39	0.48003	0.088	0.969	1.38e-35	0.935156	0.197406
PHGDH	2.1e-11	0.479747	0.079	0.326	5.95e-08	1.50515	0.550535
ACAT2	6.48e-28	0.479384	0.053	0.185	1.83e-24	0.704631	0.0554477
CYP27A1	1.61e-48	0.477768	0.053	0.971	4.56e-45	0.725915	0.0703537
FCGR1A	0.000513332	0.476504	0.044	0.607	1	0.655556	0.028018
ELOVL1	7.13e-38	0.474652	0.114	0.995	2.02e-34	1.50302	0.557135
MAFF	3.81e-45	0.47412	0.07	0.987	1.08e-41	0.863062	0.15963
MAPK8IP1	1.05e-11	0.473525	0.105	0.783	2.97e-08	1.69321	0.677336
NPL	1.17e-50	0.471834	0.053	0.996	3.32e-47	0.741574	0.0864927
NINJ1	1.75e-49	0.471362	0.061	1	4.95e-46	0.842704	0.150126
CD48	3.06e-25	0.46939	0.193	1	8.64e-22	2.62912	1.26959
CSRP1	0.0417846	0.46848	0.114	0.495	1	1.53633	0.587622
CLEC7A	1.17e-50	0.468064	0.053	0.996	3.32e-47	0.663146	0.0414848
HLA-DRB1	0.000959951	0.466624	0.421	1	1	7.89264	4.57671
BEX3	0.758833	0.465425	0.219	0.623	1	2.50352	1.19975
IQGAP2	9.71e-46	0.465033	0.079	1	2.75e-42	1.06002	0.293926
GPR37	0.0246226	0.464981	0.044	0.248	1	0.640975	0.0307734
GPR34	2.45e-05	0.464631	0.053	0.375	0.0692155	0.626921	0.022303
PCED1B-AS1	3.35e-40	0.464139	0.096	0.989	9.46e-37	1.34868	0.476558
IFI44L	0.0413166	0.46139	0.044	0.409	1	0.6535	0.0423776
SAT1	0.110901	0.461158	0.5	0.993	1	11.1464	6.65895
MAGI2-AS3	1.15e-45	0.459467	0.026	0.082	3.26e-42	0.339098	-0.154199
PMAIP1	7.14e-34	0.456484	0.14	1	2.02e-30	1.99224	0.895603
GADD45G	2.13e-17	0.456215	0.096	0.832	6.02e-14	1.09013	0.32447
CLIC4	3.99e-07	0.456018	0.088	0.382	0.00112972	1.31732	0.468723
AC096564.1	3.95e-34	0.4552	0.07	0.909	1.12e-30	0.829636	0.160577
MAFB	9.79e-33	0.454853	0.123	0.971	2.77e-29	1.4208	0.5361
ENPP2	2.06e-39	0.453819	0.079	0.966	5.82e-36	1.18339	0.386886
RBP1	3.23e-18	0.453745	0.088	0.638	9.13e-15	0.729396	0.0985903
HLA-DQA2	1.14e-26	0.453451	0.184	1	3.22e-23	2.35923	1.13456
STOM	8.4e-46	0.452012	0.079	1	2.38e-42	1.00283	0.274495
CXCR4	0.431594	0.451426	0.535	1	1	12.4168	7.54277
PTPRC	6.05e-24	0.45115	0.202	1	1.71e-20	3.1846	1.66515
VAMP5	5.38e-31	0.450681	0.158	0.998	1.52e-27	2.10589	0.979056
TNFRSF12A	0.0042743	0.447627	0.079	0.627	1	0.979863	0.265416
HIPK2	5.04e-34	0.447444	0.123	0.978	1.43e-30	4.03182	2.21664
FERMT2	8.92e-47	0.446304	0.026	0.076	2.52e-43	0.413553	-0.095341
ICAM1	1.55e-47	0.444365	0.061	0.982	4.38e-44	0.645933	0.0554242
ARL2	0.191884	0.444341	0.289	0.732	1	4.20224	2.33592
OCIAD2	9.14e-46	0.443698	0.079	1	2.58e-42	1.07681	0.332606
DNASE2	3.5e-37	0.441129	0.07	0.944	9.89e-34	1.06865	0.33078
P4HA1	2.03e-44	0.438667	0.018	0.087	5.75e-41	0.19989	-0.226196
SQSTM1	4.45e-08	0.436835	0.237	0.855	0.00012583	3.93664	2.18946
SORT1	0.655464	0.436831	0.053	0.524	1	0.814233	0.172141
BCL2A1	9.12e-39	0.435205	0.114	1	2.58e-35	1.18456	0.413697
DCN	0.301743	0.435125	0.009	0.007	1	0.577523	0.0209469
MT1X	4.47e-06	0.433625	0.088	0.696	0.0126475	1.90115	0.880394
KCTD12	2.34e-16	0.43257	0.079	0.803	6.61e-13	0.91408	0.24193
GBP2	6.42e-24	0.432291	0.202	1	1.82e-20	1.95726	0.919326
FCGR2B	2.04e-51	0.429651	0.053	1	5.78e-48	0.662553	0.0818837
PCDH9	0.00656965	0.429075	0.061	0.442	1	0.730367	0.126661
ARPC1B	5.46e-34	0.428837	0.14	1	1.54e-30	1.99812	0.952573
PRR18	1.02e-50	0.426195	0.044	0.982	2.88e-47	0.57513	0.0285431
OLFML3	2.87e-31	0.424469	0.053	0.775	8.13e-28	0.653579	0.0816338
OLR1	1.21e-51	0.423641	0.044	0.991	3.41e-48	0.668446	0.0922632
IFNGR1	0.348309	0.421936	0.07	0.507	1	1.04022	0.337925
PLAAT3	2.88e-15	0.421302	0.263	0.984	8.14e-12	3.58567	2.00908
CLIC1	1.08e-20	0.421052	0.228	1	3.06e-17	3.47369	1.93633
MYL9	5.32e-31	0.419802	0.044	0.754	1.5e-27	0.566672	0.0295812
CTSL	0.0518626	0.419232	0.096	0.616	1	1.35974	0.55165
LIMCH1	4.25e-50	0.418377	0.053	0.993	1.2e-46	0.873471	0.232957
NRP2	0.0131073	0.417842	0.044	0.574	1	0.620639	0.067136
ATP1B1	4.47e-05	0.416366	0.237	0.795	0.126343	3.65622	2.07049
METRN	1.2e-08	0.415543	0.167	0.393	3.38e-05	2.86231	1.54906
NEDD4L	1.33e-24	0.409356	0.07	0.864	3.77e-21	0.911027	0.269071
RNF130	1.7e-06	0.404759	0.14	0.743	0.00480043	1.83482	0.891215
RGCC	0.360527	0.402751	0.158	0.554	1	3.5701	2.05501
PAQR8	5.67e-33	0.402576	0.053	0.902	1.6e-29	0.614659	0.0795542
ADM	0.901065	0.402271	0.044	0.476	1	0.620507	0.0837944
CD37	1.85e-35	0.401896	0.132	1	5.23e-32	1.92925	0.959816
CCL18	8.32e-46	0.401893	0.044	0.924	2.35e-42	0.55394	0.0396673
CDC42EP1	1.28e-52	0.399901	0.044	0.995	3.62e-49	0.925372	0.290743
AP1B1	3.87e-20	0.399638	0.044	0.808	1.1e-16	0.695874	0.13719
INF2	0.0151302	0.397404	0.061	0.453	1	0.7763	0.193785
GMFG	7.68e-34	0.397252	0.14	1	2.17e-30	1.63484	0.771043
GZMK	5.35e-05	0.396979	0.395	1	0.151165	7.87966	4.97023
GAL3ST4	0.0106731	0.395958	0.035	0.255	1	0.515942	0.0202824
FEZ1	0.060655	0.394625	0.228	0.56	1	3.32969	1.91792
CPVL	1.26e-50	0.394431	0.035	0.96	3.56e-47	0.652005	0.113556
SCN1B	9.28e-11	0.393256	0.07	0.33	2.63e-07	0.69012	0.140588
ABCA1	0.77048	0.3928	0.061	0.542	1	0.801525	0.216324
SLC7A7	2.79e-45	0.392337	0.035	0.906	7.89e-42	0.590465	0.0743213
AKAP6	2.68e-49	0.391911	0.018	0.063	7.58e-46	0.111899	-0.248618
BEX2	4.73e-17	0.38984	0.132	0.284	1.34e-13	1.96223	1.00592
PAPPA	0.000467631	0.388194	0.009	0.002	1	0.473306	-0.000685118
RPA3	1.51e-39	0.387416	0.061	0.116	4.26e-36	0.600147	0.0861938
AREG	2.04e-51	0.386954	0.053	1	5.78e-48	0.858036	0.261834
CCL5	0.00732215	0.386646	0.447	1	1	9.65039	6.23514
VAT1	3.02e-44	0.385427	0.053	0.091	8.54e-41	0.59179	0.0826722
FOS	0.471486	0.385279	0.623	1	1	17.0974	11.3109
SLC12A5	1.09e-56	0.383557	0.009	0.029	3.07e-53	0.113186	-0.241438
TKT	6.41e-16	0.383343	0.149	0.301	1.81e-12	1.9284	0.995936
SCCPDH	1.72e-37	0.382925	0.053	0.127	4.88e-34	0.484713	0.012373
CYTIP	2.65e-29	0.382081	0.167	1	7.48e-26	2.19265	1.1788
FRMD4B	2.29e-12	0.38082	0.079	0.768	6.46e-09	1.08609	0.425427
LILRB4	0.0156859	0.380626	0.035	0.583	1	0.593273	0.0888962
CCL3L1	4.22e-07	0.37831	0.158	0.766	0.00119457	1.9904	1.04848
ADA2	2.18e-53	0.378245	0.044	1	6.17e-50	0.59217	0.0907364
VSIR	1.95e-51	0.3776	0.053	1	5.5e-48	0.717389	0.177278
IER2	3.6e-10	0.377437	0.333	1	1.02e-06	5.1747	3.23347
TYMSOS	0.019779	0.377366	0.035	0.437	1	0.584218	0.086243
PPP1R15A	8.93e-19	0.376432	0.246	1	2.53e-15	3.60878	2.16304
LHFPL6	1.12e-09	0.375459	0.035	0.297	3.16e-06	0.515923	0.0413996
IFNG	6.48e-44	0.374654	0.088	1	1.83e-40	1.33118	0.60275
CD83	1.21e-26	0.374174	0.184	1	3.42e-23	2.27662	1.25385
TNFAIP2	2.72e-50	0.373441	0.053	0.993	7.69e-47	0.572269	0.08229
RASGRP3	2.94e-38	0.372327	0.035	0.821	8.32e-35	0.552303	0.0697367
CTSH	6.74e-30	0.370633	0.061	0.891	1.91e-26	0.803847	0.245191
CAV2	2.09e-45	0.370121	0.053	0.958	5.91e-42	0.504541	0.039113
HCN2	8.36e-27	0.369647	0.105	0.913	2.36e-23	1.09179	0.44538
SERPINA3	4.51e-14	0.368665	0.044	0.111	1.27e-10	0.726104	0.193872
LGALS3BP	0.693751	0.368005	0.202	0.629	1	2.82446	1.64696
BST2	1.26e-35	0.367948	0.132	1	3.57e-32	1.78444	0.927258
MT3	0.0801638	0.367694	0.158	0.649	1	1.90542	1.01151
HEPACAM	9.21e-12	0.367458	0.044	0.293	2.6e-08	0.59509	0.104587
SPINT2	2.94e-37	0.36711	0.044	0.917	8.32e-34	0.541319	0.0677231
INPP1	0.576038	0.365506	0.044	0.505	1	0.618461	0.122962
SELENOW	0.00827755	0.363878	0.465	0.955	1	11.3119	7.55647
SAMSN1	1.38e-35	0.361594	0.132	1	3.92e-32	1.80635	0.954807
ZNF331	1.8e-24	0.361493	0.202	1	5.09e-21	2.82874	1.66724
MYL12A	2.76e-10	0.360429	0.325	1	7.8e-07	5.59148	3.59675
DAAM2	1.6e-39	0.360381	0.061	0.947	4.51e-36	0.66218	0.159221
CEBPB	5.17e-34	0.359247	0.114	0.969	1.46e-30	1.44993	0.710546
PMP2	0.00148215	0.358635	0.114	0.453	1	2.11362	1.17527
IL32	0.00634431	0.355473	0.447	1	1	8.40518	5.59155
AXL	4.31e-44	0.353762	0.035	0.909	1.22e-40	0.46256	0.0267784
MFAP3L	3.02e-38	0.353512	0.035	0.103	8.53e-35	0.481771	0.0405255
SOCS3	2.44e-35	0.352736	0.105	0.969	6.89e-32	1.24262	0.576029
TPRN	2.72e-07	0.352485	0.07	0.373	0.000768298	0.952128	0.372227
SEMA4D	1.62e-49	0.352342	0.061	1	4.57e-46	0.824624	0.282784
SERPINA1	8.86e-41	0.352059	0.026	0.832	2.51e-37	0.437518	0.0109184
TMEM98	7.11e-33	0.350254	0.035	0.145	2.01e-29	0.519182	0.0702769
CD302	5.22e-53	0.347566	0.044	0.996	1.48e-49	0.561112	0.102778
C11orf96	0.000200595	0.346356	0.105	0.433	0.567282	2.24674	1.29629
TMTC4	6.38e-42	0.345522	0.079	0.105	1.8e-38	1.14258	0.516626
IER5	9.85e-39	0.345032	0.114	0.998	2.78e-35	1.52862	0.79076
DDIT3	2.91e-27	0.344883	0.184	0.995	8.24e-24	3.18736	1.96592
ITM2B	0.238357	0.344261	0.5	0.79	1	9.19396	6.22491
ATP6V0B	2.79e-06	0.34328	0.202	0.788	0.00788279	3.00231	1.8394
TCEAL4	2.53e-11	0.342055	0.105	0.335	7.17e-08	1.82875	1.00929
CYB5R2	0.167542	0.341313	0.035	0.188	1	0.413611	0.00484607
TUBB2B	0.0667085	0.341065	0.123	0.505	1	1.58714	0.839493
SDC4	1.75e-49	0.340382	0.061	1	4.95e-46	0.657962	0.179638
CFL2	0.474884	0.338965	0.175	0.571	1	1.96911	1.11551
GNG10	8.63e-16	0.338636	0.114	0.292	2.44e-12	1.32491	0.657058
GNS	4.69e-19	0.338229	0.044	0.777	1.33e-15	0.761627	0.256097
ACTN1	7.24e-43	0.337751	0.044	0.06	2.05e-39	0.559158	0.112262
ELL2	5.71e-06	0.337748	0.035	0.658	0.0161605	0.536566	0.0961479
AHR	1.9e-51	0.337512	0.053	1	5.37e-48	0.681719	0.19998
S100A8	4.11e-25	0.336606	0.026	0.623	1.16e-21	0.499484	0.0709164
AKR1A1	9.03e-09	0.334886	0.088	0.734	2.55e-05	1.30455	0.648717
CRYAB	0.00589421	0.332556	0.693	0.92	1	72.4596	51.6771
NES	6.34e-43	0.331615	0.044	0.096	1.79e-39	0.442426	0.0353212
RASSF2	7.29e-45	0.331553	0.061	0.976	2.06e-41	0.768301	0.269301
CERCAM	0.930624	0.330232	0.035	0.437	1	0.495664	0.0750193
SPTLC2	1.71e-47	0.329897	0.053	0.074	4.83e-44	0.696666	0.219899
RASSF4	0.632942	0.329863	0.088	0.562	1	1.55634	0.838067
HHIP	1.25e-43	0.329625	0.044	0.937	3.54e-40	0.456878	0.0477769
SLA	1.98e-51	0.329111	0.053	1	5.59e-48	0.931341	0.389722
DNAJC6	0.0003232	0.326454	0.044	0.411	0.91401	0.566379	0.130107
PLEKHB1	1.36e-05	0.326345	0.289	0.482	0.0383746	5.42759	3.63787
SRGN	0.0340029	0.325136	0.474	1	1	8.6924	6.00207
RHOU	1.56e-47	0.324517	0.061	0.074	4.41e-44	0.67194	0.208605
CCL20	2.53e-22	0.324185	0.026	0.578	7.16e-19	0.3946	0.00845884
LCK	2.09e-40	0.324041	0.105	1	5.91e-37	1.33874	0.691428
FTL	5.22e-10	0.322101	1	1	1.48e-06	367.536	266.051
HVCN1	9.37e-23	0.321927	0.018	0.583	2.65e-19	0.419127	0.0285141
TRBC1	2.04e-35	0.321357	0.132	1	5.78e-32	2.27152	1.37239
GLA	5.39e-09	0.319839	0.035	0.697	1.52e-05	0.487538	0.0803483
BIN2	2.17e-53	0.319586	0.044	1	6.12e-50	0.637538	0.189589
ACP5	2.18e-53	0.318053	0.044	1	6.17e-50	0.436039	0.0448102
CYBB	1.92e-56	0.317191	0.026	0.993	5.43e-53	0.546419	0.126089
MAP7	0.0658889	0.316847	0.044	0.297	1	0.438205	0.0476493
MBNL2	8.1e-13	0.316722	0.044	0.301	2.29e-09	0.591906	0.159757
LAPTM5	6.25e-27	0.316232	0.184	1	1.77e-23	2.74705	1.73119
AC009041.2	4.89e-47	0.314888	0.044	0.076	1.38e-43	0.718745	0.254461
ST3GAL4	6.27e-34	0.314325	0.088	0.942	1.77e-30	1.01046	0.468203
CLEC4E	5.39e-12	0.313931	0.035	0.408	1.52e-08	0.373756	0.00362487
PKD2L1	9.08e-13	0.313724	0.026	0.391	2.57e-09	0.371496	0.00218023
FCGR2A	1.5e-51	0.313034	0.035	0.969	4.24e-48	0.500057	0.0968792
CHMP1B	1.91e-40	0.312586	0.096	0.989	5.41e-37	1.37793	0.739581
SREBF1	1.65e-37	0.311744	0.061	0.937	4.66e-34	0.804284	0.321041
DMD	3.02e-33	0.311448	0	0.138	8.53e-30	0	-0.267614
IL10	1.91e-57	0.311134	0.026	1	5.4e-54	0.51437	0.109452
VAMP8	1.34e-33	0.310327	0.14	0.996	3.78e-30	1.58483	0.895217
SERPINE1	6.18e-50	0.309414	0.053	0.993	1.75e-46	0.674969	0.229221
JAM3	0.766459	0.308736	0.044	0.46	1	0.599939	0.174955
CADM4	6.81e-13	0.308329	0.053	0.303	1.93e-09	0.749043	0.284975
ARRDC2	1.19e-48	0.308143	0.035	0.937	3.37e-45	0.439168	0.057515
AZI2	5.37e-10	0.307589	0.053	0.333	1.52e-06	0.776881	0.306394
SERPINI1	3.38e-49	0.305786	0.044	0.976	9.56e-46	0.437954	0.0591174
SDC3	0.934017	0.305054	0.044	0.525	1	0.577935	0.16307
SOCS6	2.84e-41	0.304192	0.026	0.056	8.04e-38	0.380213	0.0182099
MYOF	1.07e-05	0.303726	0.035	0.371	0.0302026	0.41982	0.0479159
HSBP1	0.135738	0.303101	0.281	0.603	1	4.10158	2.76764
STAT2	2.23e-38	0.302596	0.053	0.933	6.29e-35	0.709125	0.262868
S100A16	6.61e-27	0.301629	0.07	0.194	1.87e-23	1.02635	0.498718
SRCIN1	1.14e-41	0.301524	0.044	0.103	3.24e-38	0.791019	0.324799
OSM	3.44e-40	0.300479	0.018	0.909	9.73e-37	0.417387	0.0495235
PILRA	3.2e-41	0.300262	0.026	0.897	9.06e-38	0.371337	0.0156453
CD84	1.17e-47	0.300092	0.07	1	3.3e-44	0.915152	0.418649
LST1	4.49e-48	0.299922	0.044	0.975	1.27e-44	0.497158	0.109208
TMEM125	4.82e-51	0.299809	0.053	0.998	1.36e-47	0.554065	0.1515
CD163	8.36e-55	0.299607	0.035	0.996	2.36e-51	0.448254	0.0733142
GSTO1	5.6e-07	0.299173	0.228	0.824	0.00158498	3.07324	2.02002
FGF1	1.12e-39	0.298268	0.088	0.969	3.18e-36	1.00079	0.484789
CORO1A	9.38e-20	0.298064	0.237	1	2.65e-16	3.74917	2.52509
LMNA	1.31e-25	0.297489	0.123	0.212	3.71e-22	1.39001	0.775017
SLC19A2	2.15e-11	0.295594	0.026	0.716	6.08e-08	0.409351	0.0486833
TNFSF13B	7.57e-43	0.295169	0.044	0.947	2.14e-39	0.53441	0.142223
FAIM2	8.18e-44	0.294069	0.044	0.085	2.31e-40	0.634371	0.217974
SLC24A2	2.38e-28	0.293026	0.035	0.703	6.72e-25	0.391113	0.0377732
FAM102A	1.46e-07	0.292588	0.07	0.705	0.000412216	1.08928	0.559291
PLA2G4C	7.84e-09	0.291129	0.035	0.469	2.22e-05	0.508191	0.127251
ITPR2	1.18e-42	0.290945	0.044	0.947	3.34e-39	0.676781	0.253488
CNDP1	2.51e-51	0.290625	0.044	0.98	7.09e-48	0.735021	0.297442
SMAP2	9.28e-44	0.290544	0.088	0.998	2.63e-40	1.25165	0.683915
SLC12A2	3.14e-12	0.289512	0.079	0.766	8.88e-09	1.04057	0.52763
C4orf48	1.79e-07	0.287712	0.342	0.957	0.000507622	5.18992	3.6423
RSAD2	1.54e-18	0.286285	0.018	0.75	4.36e-15	0.380757	0.0370155
NDRG1	1.59e-21	0.286184	0.088	0.857	4.49e-18	1.15807	0.620977
BIRC3	6.48e-44	0.28481	0.088	1	1.83e-40	1.05446	0.545274
KLF7	5.63e-11	0.28331	0.026	0.288	1.59e-07	0.507065	0.135251
TGFB1	1.11e-47	0.282657	0.07	1	3.15e-44	0.955482	0.473999
HLA-DOA	3.49e-48	0.281202	0.026	0.911	9.86e-45	0.351932	0.0205402
NR4A2	5.5e-44	0.281129	0.088	1	1.56e-40	1.42328	0.829408
SLC11A1	0.490647	0.278541	0.026	0.357	1	0.345233	0.0181897
MAN2B1	5.56e-13	0.278353	0.044	0.746	1.57e-09	0.620597	0.22684
GSDME	9.08e-18	0.278057	0.026	0.725	2.57e-14	0.34029	0.0149403
PYCARD	1.25e-47	0.277369	0.07	1	3.54e-44	0.762705	0.335733
ANKS1B	3.18e-09	0.275563	0.044	0.707	8.99e-06	0.575093	0.195723
RNF144A	8.85e-45	0.275067	0.044	0.071	2.5e-41	0.589837	0.207515
RBP7	0.924505	0.274394	0.035	0.293	1	0.342834	0.0205975
KIF1B	5.17e-08	0.274368	0.088	0.37	0.000146276	0.887835	0.434854
TACC1	6.88e-24	0.27312	0.035	0.828	1.95e-20	0.487535	0.132016
GATM	0.00105528	0.27242	0.035	0.507	1	0.427839	0.0873482
IGSF6	1.82e-05	0.272081	0.026	0.643	0.0515348	0.325082	0.00943723
PCSK6	0.786178	0.271216	0.026	0.487	1	0.400562	0.0678606
CTSA	6.43e-20	0.271188	0.044	0.806	1.82e-16	0.525177	0.162907
STX11	2.18e-53	0.271127	0.044	1	6.17e-50	0.538101	0.172833
PPT1	5.32e-31	0.270993	0.053	0.165	1.5e-27	0.602532	0.222126
PLD3	4.07e-20	0.270901	0.096	0.853	1.15e-16	1.15967	0.647167
AL021155.5	0.722529	0.2706	0.035	0.527	1	0.444406	0.101969
OSTF1	2.54e-50	0.269682	0.053	0.995	7.18e-47	0.634921	0.248462
RETREG1	1.75e-29	0.269152	0.061	0.176	4.95e-26	0.907824	0.45763
RGS2	5.94e-39	0.268714	0.114	1	1.68e-35	1.55084	0.949761
RGS10	2.47e-40	0.264004	0.105	0.998	6.97e-37	1.31072	0.774564
TRGC1	1.39e-52	0.262708	0.026	0.955	3.93e-49	0.331827	0.0241302
FMN1	2.74e-06	0.262553	0.018	0.205	0.00775972	0.303024	0.002137
LRP4	1.05e-06	0.262354	0.044	0.371	0.00296913	0.648931	0.268422
GRN	2.2e-22	0.260377	0.088	0.23	6.22e-19	1.42939	0.872477
CD99	4.65e-35	0.260082	0.096	0.957	1.32e-31	2.07522	1.37096
TECPR2	0.0113108	0.259066	0.035	0.596	1	0.406433	0.085445
IRF8	0.0205311	0.258852	0.026	0.428	1	0.340201	0.0345515
FCHO2	1.04e-24	0.258851	0.009	0.197	2.94e-21	0.110339	-0.142888
MID1IP1	1.21e-06	0.257772	0.053	0.679	0.00342366	0.981817	0.531492
PRXL2A	0.0886111	0.257691	0.026	0.408	1	0.330731	0.0284341
RMDN3	8.67e-45	0.25729	0.018	0.085	2.45e-41	0.252731	-0.031459
HOMER3	0.000154071	0.256804	0.053	0.638	0.435714	0.627493	0.258898
TCIM	3.15e-38	0.256253	0.044	0.882	8.9e-35	0.428707	0.105742
KLF6	2.8e-23	0.25579	0.211	1	7.91e-20	3.09362	2.1697
ITGB2	1.27e-35	0.255614	0.132	1	3.59e-32	1.44781	0.895681
MTUS1	2.48e-05	0.255151	0.035	0.388	0.0701754	0.437176	0.113523
CH25H	1.16e-55	0.254425	0.026	0.984	3.28e-52	0.366079	0.0592054
GJC2	6.09e-09	0.253944	0.026	0.453	1.72e-05	0.349922	0.0471819
CDH19	0.460608	0.253377	0.035	0.462	1	0.422565	0.104159
PTPRK	4.87e-22	0.251179	0.026	0.199	1.38e-18	0.320148	0.026921
CDC42EP2	0.651274	0.250053	0.026	0.27	1	0.303197	0.014877
UNC5B	5.18e-12	0.249762	0.026	0.136	1.46e-08	0.433023	0.116305
CFH	3.16e-06	0.247669	0.018	0.203	0.00893055	0.298262	0.0134462
TNFSF13	5.44e-15	0.247431	0.035	0.748	1.54e-11	0.360262	0.0620982
CSF1R	0.174554	0.247153	0.035	0.426	1	0.488977	0.162923
DPYSL2	1.71e-15	0.246303	0.158	0.303	4.83e-12	1.82899	1.21138
TMCC2	4.5e-32	0.245802	0.035	0.88	1.27e-28	0.41426	0.10606
SDCBP	7.46e-16	0.245744	0.237	0.951	2.11e-12	3.14646	2.24304
MNDA	4.64e-36	0.245641	0.026	0.775	1.31e-32	0.339008	0.0473757
SLC15A3	3.42e-08	0.245372	0.018	0.27	9.68e-05	0.32994	0.0405627
KLF10	0.0184947	0.243759	0.035	0.446	1	0.479346	0.159329
TIPARP	1.87e-51	0.24334	0.053	1	5.29e-48	0.651999	0.295175
HEBP1	8.43e-55	0.243329	0.035	0.996	2.38e-51	0.399419	0.0971637
SAMD9L	2.17e-53	0.24329	0.044	1	6.12e-50	0.490234	0.168409
SYNDIG1	1.45e-24	0.242373	0.026	0.17	4.11e-21	0.347223	0.0572511
PFKFB3	2.08e-55	0.242304	0.035	1	5.89e-52	0.528733	0.199777
SOD2	0.000331266	0.241215	0.167	0.717	0.93682	2.21291	1.5243
RAB20	1.1e-49	0.239893	0.026	0.938	3.1e-46	0.320946	0.0392044
FAM107B	6.62e-14	0.239308	0.105	0.804	1.87e-10	1.17231	0.709984
PLBD1	1.47e-37	0.239251	0.018	0.775	4.16e-34	0.301209	0.0243344
AP1S2	8.62e-09	0.239097	0.061	0.714	2.44e-05	0.973815	0.55406
EPB41L3	6.19e-50	0.238872	0.044	0.984	1.75e-46	0.502577	0.183303
SERPINF1	8.01e-08	0.238816	0.061	0.362	0.000226519	0.770183	0.394124
MARCKSL1	0.147503	0.238033	0.298	0.614	1	4.0572	2.98596
HSPB11	7.37e-24	0.237701	0.079	0.866	2.08e-20	1.00605	0.58165
TUBB4B	8.3e-15	0.236774	0.184	0.886	2.35e-11	2.97024	2.13319
SOCS1	4.91e-44	0.236245	0.088	1	1.39e-40	0.977121	0.561109
MATN2	2.23e-09	0.234821	0.018	0.063	6.31e-06	0.327438	0.0496222
ANXA1	7.36e-46	0.234444	0.044	0.964	2.08e-42	0.595438	0.262008
IP6K3	0.0263167	0.234427	0.018	0.139	1	0.277832	0.010796
GBP4	1.95e-51	0.234023	0.053	1	5.5e-48	0.504595	0.190651
LHFPL2	1.41e-49	0.231487	0.026	0.951	3.99e-46	0.48568	0.178669
CASP1	1.9e-51	0.231461	0.053	1	5.37e-48	0.613346	0.279986
GDF15	0.835645	0.231243	0.026	0.152	1	0.3921	0.104696
SEMA3C	4.46e-09	0.231208	0.018	0.286	1.26e-05	0.265611	0.0043569
MEGF9	7.69e-18	0.230686	0.035	0.254	2.17e-14	0.469254	0.166572
S100A9	2.11e-51	0.230301	0.035	0.962	5.95e-48	0.385803	0.100736
FBXO32	2.29e-12	0.230043	0.105	0.79	6.47e-09	1.48683	0.975784
PTPRB	3.8e-05	0.229478	0.018	0.174	0.107442	0.263847	0.00469305
PTPRD	1.2e-20	0.228462	0.026	0.188	3.39e-17	0.319057	0.0496484
CREG1	2.11e-16	0.227868	0.061	0.792	5.96e-13	0.930295	0.536958
CD82	2.1e-55	0.227725	0.035	1	5.94e-52	0.55868	0.241245
TBXAS1	1.84e-07	0.22762	0.018	0.516	0.000519331	0.306951	0.0408909
BMF	1.45e-55	0.227276	0.018	0.982	4.11e-52	0.282231	0.0215547
APOL4	2.17e-23	0.22725	0.018	0.654	6.14e-20	0.276994	0.0174089
ID2	3.18e-31	0.22667	0.149	0.987	8.99e-28	1.92277	1.32998
GPX3	1.37e-19	0.225137	0.018	0.659	3.89e-16	0.257441	0.0039499
ADAM9	2.07e-51	0.224043	0.035	0.054	5.85e-48	0.447745	0.157154
UCP2	1.26e-47	0.223943	0.07	1	3.56e-44	0.907426	0.524722
GAS7	5.25e-24	0.22167	0.044	0.208	1.48e-20	0.457742	0.167913
LAIR1	5.61e-40	0.220333	0.035	0.851	1.59e-36	0.296356	0.0400029
ZFP36L1	2.63e-42	0.219867	0.096	1	7.43e-39	1.25526	0.810129
MGST2	3.83e-07	0.219694	0.018	0.659	0.00108183	0.25392	0.00660171
ARHGAP25	2.18e-53	0.219584	0.044	1	6.17e-50	0.524145	0.223665
PSAT1	5.39e-41	0.21913	0.07	0.109	1.52e-37	0.859095	0.493257
TOR3A	3.52e-17	0.218136	0.035	0.259	9.95e-14	0.396824	0.123069
AK5	0.00291082	0.217886	0.026	0.125	1	0.25299	0.00767583
COL4A5	1.05e-23	0.217755	0.018	0.591	2.98e-20	0.27101	0.0223018
LPL	1.14e-13	0.217487	0.035	0.29	3.21e-10	0.418391	0.14115
AMER2	1.47e-35	0.216713	0.061	0.136	4.17e-32	0.758026	0.415494
C3AR1	7.15e-55	0.216556	0.018	0.964	2.02e-51	0.281478	0.0319581
HERC1	1.58e-10	0.216298	0.044	0.721	4.47e-07	0.493721	0.203186
TCN2	3.46e-43	0.216257	0.035	0.928	9.79e-40	0.346505	0.0846479
TRBC2	5.96e-28	0.216192	0.175	1	1.69e-24	2.76355	2.03184
APOBEC3G	5.79e-44	0.216085	0.088	1	1.64e-40	1.06053	0.660101
TLR4	1.55e-16	0.215858	0.018	0.147	4.39e-13	0.275483	0.0278477
LAMP1	0.0871164	0.215508	0.14	0.634	1	1.77232	1.23486
ZFHX3	2.81e-09	0.214104	0.018	0.321	7.94e-06	0.254911	0.0130446
ARHGAP18	2.06e-55	0.213706	0.035	1	5.84e-52	0.472504	0.189174
BASP1	3.3e-49	0.212785	0.044	0.98	9.33e-46	0.539286	0.244251
TMTC2	9.87e-37	0.211959	0.026	0.884	2.79e-33	0.369742	0.108118
AC006059.1	1.97e-43	0.211693	0.053	0.96	5.58e-40	0.530985	0.238893
CST7	3.66e-23	0.21165	0.211	1	1.03e-19	3.19159	2.39203
TLR2	1.22e-09	0.210722	0.018	0.308	3.45e-06	0.235871	0.00105382
APLP2	1.44e-33	0.210608	0.035	0.147	4.06e-30	0.458366	0.18141
FGL2	4.24e-51	0.210508	0.053	0.998	1.2e-47	0.710135	0.385504
ARL5A	3.14e-38	0.210304	0.044	0.121	8.89e-35	0.418068	0.149114
ZWINT	1.09e-52	0.210094	0	0.047	3.08e-49	0	-0.189492
AATK	1.64e-11	0.210072	0.061	0.288	4.65e-08	0.790181	0.450988
GCHFR	1.86e-57	0.208768	0.026	1	5.27e-54	0.391208	0.129081
IER5L	1.47e-49	0.208104	0.061	1	4.16e-46	0.804708	0.465644
C15orf48	1.88e-24	0.207886	0.018	0.663	5.33e-21	0.235612	0.00368709
DOCK2	1.91e-57	0.207658	0.026	1	5.4e-54	0.405757	0.142157
RENBP	0.000144248	0.207569	0.026	0.304	0.407934	0.30036	0.0566173
FKBP5	3.68e-42	0.20724	0.096	1	1.04e-38	1.189	0.779272
NCF4	4.24e-57	0.207113	0.018	0.978	1.2e-53	0.274676	0.036219
NCF1	2.18e-53	0.207101	0.044	1	6.17e-50	0.523619	0.238606
PDE1C	3.35e-19	0.206911	0.026	0.043	9.46e-16	0.382746	0.124299
LRRC4B	3.33e-17	0.206322	0.053	0.792	9.42e-14	0.670752	0.359276
SMC2	3.44e-41	0.206258	0.018	0.103	9.72e-38	0.277587	0.0394747
HIST1H4H	3.54e-06	0.206005	0.018	0.25	0.0100145	0.302065	0.0596592
C10orf90	1.14e-07	0.205824	0.026	0.063	0.000322095	0.302686	0.0603561
SCRG1	7.03e-15	0.205424	0.105	0.297	1.99e-11	1.27844	0.855338
TRDC	8e-47	0.204764	0.009	0.861	2.26e-43	0.264215	0.030132
DHRS3	4.01e-49	0.204549	0.026	0.935	1.14e-45	0.347858	0.0985249
ANK2	1.16e-32	0.204518	0.026	0.101	3.29e-29	0.33447	0.087647
VCAM1	1.91e-57	0.203979	0.026	1	5.4e-54	0.373707	0.12023
TINAGL1	0.00186162	0.20305	0.018	0	1	0.225134	0
TREM2	4.49e-51	0.202592	0.053	0.998	1.27e-47	0.601539	0.307835
OAS2	2.74e-54	0.202514	0.018	0.958	7.76e-51	0.266592	0.0343938
DLG1	3.85e-41	0.202215	0.061	0.957	1.09e-37	0.750537	0.430047
PHACTR1	3.6e-13	0.201743	0.044	0.297	1.02e-09	0.522562	0.244397
C1orf122	5.53e-08	0.201442	0.351	0.973	0.000156464	5.38943	4.22368
CXCL9	1.95e-52	0.200727	0.018	0.935	5.51e-49	0.240062	0.0145395
SCPEP1	3.76e-41	0.200391	0.096	0.993	1.06e-37	0.909139	0.56246
HPGD	6.44e-59	0.198843	0.018	0.995	1.82e-55	0.253071	0.0271161
MYLK	3.92e-43	0.198576	0.061	0.967	1.11e-39	0.835041	0.504545
PCDH10	0.854977	0.198502	0.035	0.388	1	0.279326	0.0489946
INSIG1	2.97e-05	0.198318	0.044	0.652	0.0839861	0.601982	0.313799
TENT5A	2.09e-37	0.198316	0.018	0.123	5.92e-34	0.292269	0.059804
SLC44A1	1.81e-16	0.198185	0.14	0.292	5.11e-13	2.28659	1.69572
PON2	6.27e-14	0.197873	0.079	0.299	1.77e-10	0.870181	0.534435
PHACTR2	1.57e-59	0.197776	0.018	1	4.43e-56	0.339668	0.0992696
SIGIRR	2.14e-55	0.196748	0.035	1	6.04e-52	0.553987	0.276441
MIS18BP1	5.3e-32	0.195549	0.009	0.152	1.5e-28	0.0539479	-0.133251
MIR100HG	3.39e-43	0.195428	0.044	0.946	9.58e-40	0.520627	0.25069
FAXDC2	0.0229557	0.194647	0.018	0.12	1	0.279406	0.0531108
ACTA2	1.14e-07	0.194167	0.009	0.663	0.000321266	0.643811	0.353711
SPATS2L	1.08e-50	0.193699	0.044	0.987	3.04e-47	0.485186	0.223653
SVIP	2.62e-31	0.193136	0.096	0.933	7.42e-28	1.19281	0.807684
FPR3	4.02e-50	0.192716	0.035	0.949	1.14e-46	0.307686	0.0784698
NLRP3	1.83e-06	0.192193	0.018	0.214	0.00517463	0.215258	0.00276745
SIVA1	0.0113874	0.190645	0.114	0.476	1	1.56505	1.11982
POLD3	7.61e-23	0.190475	0.026	0.214	2.15e-19	0.268109	0.0481762
S100A10	0.00158885	0.190132	0.167	0.478	1	3.06971	2.36504
FNIP2	7.38e-08	0.190114	0.053	0.359	0.000208677	0.682625	0.391304
MCM6	0.269464	0.190048	0.026	0.547	1	0.41613	0.171026
CLCN3	3.13e-05	0.189948	0.053	0.397	0.0885418	0.576809	0.304025
GFAP	6.83e-24	0.189942	0.105	0.221	1.93e-20	3.1814	2.45805
IL13RA1	3.07e-19	0.189214	0.026	0.678	8.68e-16	0.304328	0.0794735
GZMB	2.01e-51	0.188679	0.053	1	5.69e-48	0.671058	0.383724
FNDC3B	0.256846	0.188576	0.026	0.543	1	0.422109	0.177702
JDP2	4.09e-21	0.188214	0.026	0.726	1.16e-17	0.233603	0.0219626
HHATL	6.2e-39	0.187705	0.044	0.118	1.75e-35	0.482711	0.228959
DDR1	0.498096	0.187695	0.07	0.514	1	1.08097	0.724851
CPOX	4.43e-31	0.187605	0.026	0.846	1.25e-27	0.341447	0.111982
CD3D	3.56e-19	0.187513	0.237	1	1.01e-15	2.97678	2.29683
RHOB	1.86e-08	0.187371	0.149	0.384	5.25e-05	2.80314	2.15332
MIR4435-2HG	1.68e-49	0.187315	0.061	1	4.76e-46	0.860889	0.543017
NFKB1	5.65e-37	0.187297	0.026	0.9	1.6e-33	0.319094	0.0937899
SLC23A2	4.87e-06	0.187292	0.035	0.362	0.0137842	0.479431	0.226746
BHLHE41	7.86e-14	0.186656	0.026	0.739	2.22e-10	0.445544	0.19941
NKG7	1.79e-35	0.18615	0.132	1	5.05e-32	2.10284	1.57582
GRASP	6.48e-22	0.185584	0.018	0.783	1.83e-18	0.257315	0.0443498
OTOA	1.28e-56	0.185491	0.026	0.996	3.62e-53	0.374316	0.141638
HIST1H1B	1.16e-09	0.184055	0.026	0.29	3.29e-06	0.334922	0.110509
TFEC	2.59e-51	0.183574	0.018	0.924	7.34e-48	0.256393	0.0456838
RAPGEF5	1.29e-53	0.182794	0.026	0.978	3.65e-50	0.314065	0.0945368
SORL1	0.489303	0.182522	0.07	0.514	1	0.832667	0.526916
MAP3K20	6.45e-07	0.182011	0.018	0.359	0.00182352	0.345163	0.121318
PLPP3	0.060282	0.181788	0.026	0.571	1	0.293579	0.0785583
CHCHD6	3.73e-15	0.181688	0.053	0.281	1.05e-11	0.629668	0.358918
CXCL12	4.12e-07	0.181012	0.018	0.591	0.00116593	0.268392	0.0583782
CAVIN1	0.742973	0.180333	0.018	0.44	1	0.282502	0.0708794
FMNL2	0.00705508	0.180285	0.096	0.639	1	1.1719	0.813606
NR1H3	4.77e-20	0.178571	0.018	0.13	1.35e-16	0.25126	0.0466346
SLCO3A1	7.06e-08	0.176738	0.026	0.672	0.000199647	0.298636	0.088256
PLXND1	3.8e-27	0.176361	0.018	0.795	1.07e-23	0.236866	0.0368839
MFSD1	0.0137614	0.175599	0.026	0.438	1	0.400313	0.174799
PXK	0.00823123	0.17552	0.026	0.433	1	0.354468	0.136427
NABP1	8.65e-39	0.174702	0.035	0.918	2.45e-35	0.48681	0.248485
FXYD7	2.98e-48	0.174304	0.044	0.975	8.44e-45	0.414709	0.188414
TMSB10	0.00104561	0.174114	0.886	1	1	45.1106	37.7422
CEBPA	1.8e-50	0.17369	0.018	0.944	5.08e-47	0.236299	0.0391802
SLC45A3	0.0263167	0.173578	0.018	0.139	1	0.272804	0.0699845
NR4A3	0.0137614	0.173078	0.026	0.438	1	0.266011	0.0648064
OTULINL	3.26e-08	0.172373	0.018	0.676	9.23e-05	0.195567	0.00626702
SKAP2	4.77e-48	0.172355	0.018	0.946	1.35e-44	0.22274	0.029156
ANKH	0.137784	0.172079	0.044	0.476	1	0.482725	0.248325
DUSP6	0.00813646	0.17204	0.018	0.589	1	0.260968	0.0616657
PLA2G7	3.96e-15	0.171907	0.009	0.038	1.12e-11	0.168691	-0.015895
LGALS9	8.15e-43	0.170522	0.026	0.931	2.3e-39	0.351321	0.139467
SH2D2A	1.91e-57	0.170319	0.026	1	5.4e-54	0.31415	0.108348
GBP5	1.91e-57	0.170227	0.026	1	5.4e-54	0.36196	0.148777
TMEM63A	2.81e-44	0.169829	0.044	0.955	7.94e-41	0.691523	0.427323
ADORA3	1.9e-52	0.169518	0.018	0.935	5.38e-49	0.281649	0.0818037
LTB	2.06e-55	0.169371	0.035	1	5.84e-52	0.488084	0.256233
AOPEP	7.78e-07	0.168722	0.026	0.583	0.00220152	0.350706	0.141001
SGCE	1.03e-48	0.168324	0.035	0.067	2.93e-45	0.350488	0.141271
FAM229B	2.17e-15	0.168207	0.096	0.812	6.14e-12	0.981943	0.675096
RNASET2	4e-39	0.167693	0.114	1	1.13e-35	1.28692	0.933854
TRIM38	1.91e-57	0.167654	0.026	1	5.4e-54	0.28835	0.0894878
NDRG2	3.3e-06	0.167612	0.114	0.404	0.0093355	1.01088	0.700563
SLAMF8	2.4e-53	0.167583	0.026	0.962	6.79e-50	0.209924	0.0232405
C1R	3.13e-08	0.167443	0.035	0.355	8.86e-05	0.467078	0.24089
ATOX1	3.21e-10	0.167264	0.254	0.895	9.07e-07	4.01342	3.24124
LSP1	3.6e-42	0.166753	0.096	1	1.02e-38	1.45954	1.08177
ADD3	4.02e-37	0.166487	0.053	0.129	1.14e-33	0.74802	0.479932
ACSL1	5.68e-06	0.165962	0.026	0.332	0.0160622	0.294159	0.0962534
MERTK	0.656077	0.165788	0.018	0.489	1	0.232619	0.0443065
GALNT15	2.6e-27	0.165454	0.026	0.176	7.36e-24	0.247865	0.0575767
HCK	7.71e-15	0.164935	0.018	0.431	2.18e-11	0.199433	0.0170582
RARRES1	0.00344904	0.164872	0.018	0.194	1	0.19744	0.0154319
ITGB4	0.0052377	0.164823	0.026	0.35	1	0.244943	0.0557663
CKB	0.000665719	0.164175	0.079	0.652	1	1.07558	0.761326
SLC16A3	1.57e-59	0.163546	0.018	1	4.43e-56	0.258648	0.0687527
DMRT2	5.3e-28	0.1631	0.018	0.136	1.5e-24	0.271551	0.0801902
DTNA	5.24e-26	0.163029	0.026	0.13	1.48e-22	0.265937	0.0754976
HPCA	1.66e-53	0.162906	0	0.043	4.69e-50	0	-0.150329
LUCAT1	4.43e-28	0.162304	0.026	0.721	1.25e-24	0.21298	0.0312545
SH3BGR	1.4e-11	0.162029	0.026	0.234	3.95e-08	0.212215	0.0308876
RRAGD	1.95e-24	0.161937	0.044	0.839	5.51e-21	0.63678	0.392073
NACAD	3.97e-44	0.161876	0.044	0.955	1.12e-40	0.489634	0.267003
LIG1	5.18e-39	0.161658	0.026	0.908	1.47e-35	0.337818	0.138125
HLA-E	0.195269	0.161515	0.509	1	1	9.54259	7.9702
BIN1	2.39e-15	0.161491	0.105	0.817	6.75e-12	1.48152	1.11146
IFIT1	4.21e-10	0.161085	0.035	0.6	1.19e-06	0.288989	0.0972127
TSC22D1	0.189621	0.16024	0.158	0.542	1	2.17882	1.70816
CDKN1A	2.92e-39	0.159873	0.07	0.955	8.26e-36	0.732578	0.476593
CD52	1.77e-35	0.159405	0.132	1	5.02e-32	1.98082	1.5416
SNCA	5.2e-43	0.158757	0.044	0.949	1.47e-39	0.349809	0.151662
COLGALT2	1.11e-44	0.158205	0.035	0.087	3.13e-41	0.451191	0.238846
GADD45A	1.55e-18	0.157786	0.079	0.824	4.38e-15	0.865436	0.593144
C3	2.05e-39	0.157662	0.053	0.938	5.81e-36	0.68546	0.439616
SIRPA	0.44036	0.157596	0.026	0.446	1	0.399612	0.195542
CRIP1	8.26e-39	0.156552	0.114	1	2.34e-35	1.49528	1.13368
SLC1A3	3.54e-38	0.156456	0.035	0.909	1e-34	0.46041	0.248897
CD55	2.2e-43	0.156373	0.018	0.926	6.22e-40	0.262046	0.0793518
SLAMF7	2.14e-55	0.156362	0.035	1	6.04e-52	0.474154	0.26077
WAS	1.6e-49	0.156144	0.061	1	4.54e-46	0.708089	0.461161
HLA-C	0.00481358	0.155431	0.781	1	1	32.5128	27.6885
TGM2	0.0250722	0.155088	0.009	0.092	1	0.166767	-0.000851368
AL109615.2	0.0607339	0.154647	0.009	0.002	1	0.169999	0.00235808
SERPINB9	1.28e-54	0.154601	0.035	0.996	3.62e-51	0.413295	0.210851
CANX	2.53e-07	0.154393	0.167	0.409	0.000716284	2.49889	1.99832
GASK1B	0.000964303	0.152866	0.018	0.17	1	0.182527	0.0148973
KLRB1	2.03e-20	0.152354	0.009	0.511	5.75e-17	0.169999	0.00465926
SIRT2	0.000465457	0.151996	0.211	0.745	1	2.80926	2.27213
DSE	1.94e-08	0.151962	0.018	0.678	5.48e-05	0.256839	0.0796507
SPRY1	3.86e-19	0.151129	0.018	0.236	1.09e-15	0.21961	0.0485439
ALOX5AP	1.89e-32	0.151054	0.149	1	5.34e-29	1.75032	1.36473
ABCA8	1.36e-13	0.150825	0.018	0.391	3.84e-10	0.216665	0.0463302
LILRB1	8.99e-05	0.150764	0.009	0.246	0.254162	0.16967	0.00597498
CYTOR	3.56e-37	0.150746	0.123	1	1.01e-33	1.34487	1.01675
KIAA0408	1.28e-23	0.150703	0.053	0.841	3.62e-20	0.634449	0.405794
LGI3	1.17e-47	0.150411	0.026	0.053	3.31e-44	0.266043	0.0892453
TLE4	4.41e-49	0.149862	0.026	0.962	1.25e-45	0.451356	0.249366
HIST2H2AC	0.112913	0.149366	0.018	0.46	1	0.247463	0.0743826
SDS	1.1e-51	0.147217	0.018	0.946	3.1e-48	0.18683	0.0243605
MEGF10	0.00137995	0.146783	0.018	0.12	1	0.16609	0.00689653
SIGLEC10	8.34e-14	0.146767	0.018	0.476	2.36e-10	0.209434	0.044341
NFKBID	1.86e-57	0.146746	0.026	1	5.27e-54	0.307212	0.128795
ENTPD1	6.81e-34	0.146499	0.018	0.824	1.93e-30	0.201399	0.0376804
MYDGF	2.99e-10	0.146321	0.096	0.344	8.45e-07	1.16684	0.87189
CXCL10	3.23e-55	0.145286	0.035	0.998	9.14e-52	0.292726	0.117917
SERPINH1	2.98e-50	0.144993	0.026	0.967	8.42e-47	0.399106	0.210266
NSMCE1-DT	6.95e-44	0.14495	0.026	0.937	1.97e-40	0.423358	0.231298
PHLPP1	0.0105392	0.144257	0.026	0.411	1	0.254739	0.0861835
AC018647.1	0.182951	0.143878	0.018	0.384	1	0.238804	0.072796
CT70	1.9e-05	0.143347	0.009	0.161	0.0538061	0.156362	0.00193403
MLC1	5.87e-10	0.143031	0.009	0.466	1.66e-06	0.157485	0.00322424
AZIN1-AS1	0.497199	0.142459	0.026	0.48	1	0.254826	0.0882141
AC103591.3	1.57e-59	0.142408	0.018	1	4.43e-56	0.272227	0.10336
EGR2	4.85e-26	0.142135	0.035	0.842	1.37e-22	0.283238	0.113214
BCAT1	2.2e-44	0.142005	0.009	0.837	6.23e-41	0.168691	0.0139756
METTL7A	2.73e-35	0.141843	0.026	0.136	7.72e-32	0.381096	0.198456
TSPAN4	2.5e-13	0.141739	0.018	0.288	7.07e-10	0.222152	0.0606419
ARHGAP21	2.98e-25	0.141731	0.07	0.868	8.42e-22	0.94899	0.691439
NPTX2	7.3e-27	0.140942	0.026	0.187	2.06e-23	0.297065	0.126552
TUT7	4.16e-59	0.140401	0.018	0.998	1.18e-55	0.256045	0.0915154
MT1M	6.87e-09	0.140264	0.009	0.259	1.94e-05	0.1592	0.00749406
UBE2D1	0.000139956	0.139844	0.061	0.411	0.395797	0.699946	0.478092
FPR1	4.49e-29	0.138789	0.018	0.667	1.27e-25	0.197754	0.0425382
ISG20	2.57e-28	0.138469	0.175	1	7.26e-25	2.33295	1.90196
LAMC1	8.51e-30	0.137882	0.009	0.004	2.41e-26	0.137061	-0.00939073
ITGB8	6.13e-45	0.137638	0.026	0.083	1.73e-41	0.369818	0.193679
ITPK1	1.46e-36	0.137428	0.061	0.132	4.12e-33	0.705738	0.486716
PABPC4	0.239793	0.1373	0.035	0.482	1	0.522411	0.3271
SMCO4	6.41e-37	0.136667	0.018	0.797	1.81e-33	0.231884	0.0745241
ARHGDIB	5.83e-30	0.136651	0.167	1	1.65e-26	2.76385	2.28311
SLC9A3R2	3.34e-19	0.136596	0.079	0.83	9.45e-16	1.04895	0.787345
VXN	1.05e-15	0.136312	0.035	0.761	2.97e-12	0.438748	0.255409
FAM124A	0.00722282	0.135866	0.018	0.111	1	0.185721	0.035086
LDB3	1.93e-46	0.135815	0.009	0.859	5.46e-43	0.152555	0.0061854
CDC20B	9.84e-57	0.135189	0.009	0.957	2.78e-53	0.157627	0.0112454
TALDO1	1.01e-05	0.135156	0.167	0.433	0.0285346	2.24278	1.83283
DUBR	1.3e-58	0.134812	0.018	0.022	3.68e-55	0.170289	0.0226917
C1orf54	0.516676	0.13466	0.018	0.076	1	0.16591	0.0190206
TRAC	3.04e-25	0.134313	0.193	1	8.59e-22	2.87573	2.38861
CALHM6	7.68e-58	0.134219	0.018	0.993	2.17e-54	0.167593	0.020942
EML2-AS1	2.87e-45	0.133513	0.009	0.844	8.12e-42	0.15072	0.00689897
DOCK8	1.91e-57	0.133036	0.026	1	5.4e-54	0.462106	0.279977
KANK2	5.22e-45	0.132783	0.018	0.042	1.48e-41	0.195486	0.0468329
DIRAS3	7.56e-45	0.132608	0.018	0.908	2.14e-41	0.209387	0.0591912
MCOLN1	0.855631	0.132521	0.035	0.524	1	0.455621	0.274956
SMIM25	1.3e-29	0.132461	0.026	0.69	3.68e-26	0.181332	0.0347733
HIST1H2AC	3.61e-30	0.132157	0.07	0.172	1.02e-26	0.750585	0.533868
GJB1	2.17e-07	0.131779	0.018	0.632	0.000614909	0.225155	0.0738909
CD38	2e-55	0.131044	0.035	1	5.64e-52	0.385553	0.215378
HSD17B14	0.000243912	0.130993	0.026	0.236	0.689783	0.190944	0.0447251
EGR4	0.281086	0.130218	0.018	0.451	1	0.151213	0.0106546
G0S2	7.56e-49	0.129518	0.053	0.987	2.14e-45	0.649009	0.448686
FAM241A	0.0128911	0.129396	0.018	0.37	1	0.157395	0.0169178
PEA15	1.24e-21	0.128962	0.149	0.915	3.51e-18	1.98711	1.62569
TAGLN	6.06e-19	0.128559	0.009	0.145	1.71e-15	0.321906	0.162433
C1orf162	1.91e-54	0.128482	0.035	0.995	5.41e-51	0.343785	0.181765
PKP4	0.00536741	0.12815	0.044	0.609	1	0.610605	0.416884
ZFYVE16	8.3e-31	0.127524	0.061	0.167	2.35e-27	0.688501	0.486341
RARRES2	0.00848958	0.127279	0.009	0.007	1	0.137061	0.00116939
PRCD	1.27e-42	0.127078	0.018	0.092	3.58e-39	0.222702	0.0767908
ADIRF	0.173598	0.126964	0.009	0.054	1	0.160953	0.0225267
SYT11	1.76e-19	0.126835	0.105	0.255	4.98e-16	1.36827	1.08616
COBL	2.66e-17	0.126664	0.079	0.813	7.51e-14	1.02638	0.785301
TTYH1	1.34e-20	0.125707	0.123	0.25	3.78e-17	1.36793	1.08821
RAC1	0.0617761	0.125494	0.237	0.551	1	3.57564	3.03599
C1S	0.0705718	0.125082	0.009	0.004	1	0.134127	0.000781917
NR4A1	1.41e-49	0.124428	0.061	1	3.99e-46	1.04798	0.808369
SLAIN1	4.4e-35	0.124197	0.061	0.141	1.25e-31	0.760878	0.555218
SLC48A1	8.61e-05	0.124158	0.061	0.408	0.243587	0.763242	0.557367
MIR29B2CHG	1.88e-57	0.123449	0.026	1	5.31e-54	0.282875	0.13389
AL033523.1	4.6e-50	0.122917	0.018	0.924	1.3e-46	0.209874	0.0699356
MUSTN1	2.55e-41	0.122916	0.009	0.04	7.2e-38	0.158053	0.0241101
PTHLH	0.257582	0.122718	0.009	0.024	1	0.130535	-2.72e-05
HOXB2	8.11e-61	0.122231	0.009	0.993	2.29e-57	0.169999	0.035383
ERO1B	4.95e-06	0.121595	0.018	0.647	0.0140092	0.30927	0.159367
HSPB1	0.000815169	0.120749	0.193	0.48	1	2.31588	1.93872
CYP1B1	0.216623	0.120702	0.009	0.002	1	0.128338	4.36e-05
C3orf70	9.19e-12	0.12056	0.009	0.034	2.6e-08	0.152555	0.0216527
RRAD	3.03e-22	0.120343	0.009	0.156	8.58e-19	0.245026	0.10386
SLCO4A1-AS1	1.33e-38	0.120085	0.044	0.924	3.77e-35	0.333875	0.18294
SLC7A14	9.21e-26	0.119989	0.026	0.194	2.61e-22	0.361324	0.207399
TTN	3.03e-57	0.119546	0.026	0.998	8.56e-54	0.353626	0.201104
KCNJ5	0.000162494	0.119484	0.009	0.132	0.459532	0.127314	0.000354059
HAS1	9.57e-06	0.119373	0.009	0.17	0.0270543	0.15072	0.0212373
FGD2	6.71e-28	0.119209	0.009	0.634	1.9e-24	0.132107	0.00488385
DONSON	0.00326095	0.119087	0.009	0.587	1	0.137061	0.00940401
CD2	1.26e-35	0.118549	0.132	1	3.57e-32	1.39014	1.12294
IL4I1	0.754685	0.11837	0.009	0.248	1	0.130535	0.00433018
WIPF3	4.45e-37	0.118347	0.009	0.754	1.26e-33	0.133312	0.00682076
PDE5A	2.61e-12	0.118189	0.009	0.011	7.39e-09	0.124779	-0.000603128
PLEKHS1	0.0535883	0.117963	0.009	0.002	1	0.137061	0.010539
PROX1	2.06e-20	0.117828	0.009	0.092	5.81e-17	0.168691	0.0387898
HPGDS	0.0817134	0.117591	0.009	0.036	1	0.124779	-4.76e-06
LMO2	3.72e-06	0.117438	0.009	0.149	0.0105182	0.151501	0.0239096
ALDH1A1	7.19e-56	0.117437	0.026	0.986	2.03e-52	0.234284	0.0975206
PEX5L	3.45e-46	0.116427	0.026	0.913	9.76e-43	0.250008	0.112626
IL1R2	0.000162494	0.116184	0.009	0.132	0.459532	0.134127	0.00972698
TCHH	0.164718	0.11603	0.009	0.002	1	0.123028	-9.93e-07
ADAMDEC1	1.06e-13	0.115858	0.009	0.375	3.01e-10	0.127871	0.00448354
SH3BP5	7.6e-49	0.115345	0.061	0.996	2.15e-45	0.580259	0.408104
ZBTB10	4.35e-50	0.115304	0.018	0.06	1.23e-46	0.280499	0.141047
MAGI2	4.73e-12	0.115243	0.044	0.308	1.34e-08	0.565264	0.394883
CCND1	2.11e-05	0.113835	0.035	0.649	0.0597407	0.742971	0.555436
TUBA1C	0.205429	0.11321	0.079	0.5	1	0.961743	0.751765
HHIP-AS1	5.48e-06	0.113189	0.009	0.178	0.0155106	0.122002	0.00192756
LINC01608	9.06e-40	0.112362	0.018	0.056	2.56e-36	0.192882	0.0661027
KMO	0.880892	0.112262	0.009	0.009	1	0.119022	0.000193039
ROGDI	8.63e-07	0.112202	0.079	0.699	0.00244058	1.02214	0.807516
PPP1R1B	4.4e-39	0.111836	0.009	0.029	1.25e-35	0.130729	0.0110874
LHPP	4.29e-19	0.111493	0.228	0.984	1.21e-15	4.3583	3.79299
LINC01857	7.2e-12	0.110945	0.009	0.333	2.04e-08	0.125672	0.00746361
SIT1	2.04e-51	0.110152	0.053	1	5.78e-48	0.655779	0.483078
RHOH	2.17e-53	0.109281	0.044	1	6.12e-50	0.676466	0.502916
PIM3	6.2e-41	0.108752	0.105	1	1.75e-37	1.09738	0.881255
BRSK1	0.237705	0.108735	0.026	0.476	1	0.333219	0.195855
NOP10	0.000767281	0.108381	0.184	0.721	1	2.12288	1.80212
SEMA6A	5.83e-20	0.108163	0.009	0.1	1.65e-16	0.15072	0.03275
KLHDC8B	0.000493258	0.107422	0.026	0.62	1	0.289518	0.158175
CHST1	0.000103785	0.107078	0.009	0.147	0.293504	0.117744	0.00424339
ST18	6.81e-25	0.107035	0.009	0.127	1.93e-21	0.148425	0.0318534
DUSP5	5.39e-55	0.106613	0.035	0.998	1.52e-51	0.541546	0.385655
LIPA	0.190417	0.106143	0.114	0.603	1	1.40439	1.16226
SLCO1A2	3.18e-55	0.105846	0.026	0.986	8.98e-52	0.320175	0.187581
TRIB1	1.79e-44	0.105769	0.009	0.882	5.07e-41	0.137491	0.0233234
ITGA2	0.00585681	0.105452	0.018	0.426	1	0.209348	0.0883132
ASF1B	0.00469183	0.105428	0.026	0.489	1	0.290504	0.161375
CHRNA1	3.04e-55	0.105044	0.009	0.953	8.61e-52	0.151501	0.0366795
AC004817.3	0.0341955	0.104776	0.009	0.06	1	0.11203	0.00141195
BMP2K	8.35e-33	0.104446	0.009	0.147	2.36e-29	0.160953	0.0458131
DNAJC5B	8.04e-09	0.104389	0.009	0.257	2.27e-05	0.113186	0.00284116
AC124283.1	0.000118794	0.104125	0.009	0.359	0.33595	0.131316	0.0194433
DYNLT3	1.88e-08	0.103953	0.053	0.703	5.31e-05	0.546437	0.393753
F2R	2.14e-55	0.103202	0.035	1	6.04e-52	0.326558	0.196482
PAQR4	5.16e-13	0.102842	0.026	0.293	1.46e-09	0.334199	0.203807
AL136366.1	1.36e-60	0.102722	0.009	0.005	3.84e-57	0.134333	0.0235966
SLC44A3	0.219405	0.10266	0.009	0.029	1	0.131316	0.0209382
ICOS	2.51e-59	0.102468	0.018	0.998	7.1e-56	0.210921	0.0929861
TNFRSF19	0.000820064	0.102231	0.009	0.02	1	0.130729	0.0208463
AC009063.2	3.71e-48	0.10221	0.053	0.969	1.05e-44	0.425143	0.286676
FCGR1B	2.52e-58	0.101881	0.009	0.973	7.13e-55	0.123548	0.0147182
CSTB	7.92e-06	0.101773	0.289	0.85	0.0223928	3.32404	2.90562
RBPMS	0.0131188	0.101606	0.009	0.005	1	0.131316	0.0220151
EBI3	5.64e-08	0.101422	0.009	0.254	0.000159621	0.108162	0.00128173
THBS1	0.00246847	0.101184	0.009	0.014	1	0.116339	0.00890939
GDNF	1.34e-58	0.101083	0.009	0.02	3.78e-55	0.134127	0.0250906
TUBB4A	0.0412278	0.101023	0.096	0.484	1	1.3027	1.08144
SECISBP2L	0.00262573	0.100561	0.053	0.433	1	0.640525	0.483576
SWAP70	2.79e-39	0.100551	0.018	0.848	7.88e-36	0.131351	0.0231247
CDKN2D	1.96e-19	0.100453	0.044	0.243	5.56e-16	0.525928	0.380091
CD8A	7.58e-57	0.100164	0.026	0.995	2.14e-53	0.251851	0.132536
DHCR24	3.42e-18	0.0997472	0.018	0.214	9.66e-15	0.276278	0.155116
GRM3	2.66e-49	0.0997101	0.018	0.904	7.52e-46	0.163083	0.0527065
PRNP	4.92e-16	0.0996694	0.149	0.295	1.39e-12	1.86871	1.59657
SIGLEC8	2.95e-12	0.0995212	0.009	0.342	8.34e-09	0.125493	0.0188755
CDC45	1.91e-36	0.0991527	0.009	0.011	5.4e-33	0.137061	0.0297279
F3	0.0427104	0.0983535	0.009	0.053	1	0.157769	0.0493185
FCMR	2.14e-55	0.097961	0.035	1	6.04e-52	0.369568	0.241766
B3GALT2	1.25e-09	0.0977456	0.018	0.264	3.55e-06	0.187808	0.0771988
PCOTH	8.05e-20	0.0972928	0.009	0.663	2.28e-16	0.130535	0.0257232
LTC4S	0.000340144	0.0971104	0.009	0.592	0.961929	0.131316	0.0266196
CCN2	5e-55	0.0970227	0.009	0.036	1.41e-51	0.123028	0.0191881
CCL23	8.57e-35	0.096825	0.009	0.723	2.42e-31	0.119509	0.0161946
HERC5	1.03e-59	0.0963504	0.009	0.991	2.92e-56	0.157769	0.0514226
PTPN13	2.31e-11	0.0962634	0.026	0.31	6.53e-08	0.4173	0.287227
PLS3	3.61e-38	0.0962144	0.018	0.783	1.02e-34	0.181346	0.0729804
DHFR	3.54e-42	0.0960644	0.035	0.1	1e-38	0.477096	0.341802
LITAF	2.22e-37	0.0953392	0.123	1	6.27e-34	1.34373	1.1306
DAB2	1.28e-48	0.094762	0.018	0.951	3.61e-45	0.249697	0.136711
STXBP5-AS1	5.09e-10	0.094649	0.009	0.004	1.44e-06	0.122002	0.0206763
APCDD1	3e-27	0.0946428	0.009	0.009	8.5e-24	0.152027	0.047996
BHLHE40	1.54e-59	0.0938456	0.018	1	4.35e-56	0.23206	0.121696
SLC5A3	1.78e-57	0.0932455	0.026	1	5.04e-54	0.379764	0.256923
PRDM1	1.54e-49	0.0931113	0.061	1	4.36e-46	0.757808	0.601525
FHL2	0.000874381	0.0930361	0.009	0.109	1	0.131316	0.0308108
AL392089.1	0.149116	0.0930064	0.009	0.038	1	0.148425	0.0464309
SDC2	0.31934	0.0924324	0.009	0.101	1	0.149182	0.0477221
RNASE6	1.25e-43	0.0923077	0.009	0.857	3.52e-40	0.124779	0.0256007
SPHK1	9.09e-06	0.0919245	0.018	0.317	0.025697	0.100688	0.00401948
SLC40A1	4.8e-17	0.0918204	0.009	0.192	1.36e-13	0.158053	0.0564557
RBM47	1.42e-20	0.0913932	0.009	0.54	4.02e-17	0.113186	0.0159592
NCF2	2.64e-43	0.0909837	0.009	0.83	7.46e-40	0.119022	0.0217037
LINC00320	1.26e-52	0.0908202	0.035	0.987	3.55e-49	0.402928	0.281129
BAG3	1.96e-55	0.0907794	0.035	1	5.55e-52	0.27225	0.161843
TMEM106C	4.19e-20	0.0906927	0.044	0.237	1.19e-16	0.447668	0.322153
ALKAL2	1.9e-13	0.0902735	0.009	0.014	5.36e-10	0.106326	0.0108297
KCNJ9	1.12e-11	0.0898054	0.009	0.045	3.17e-08	0.130729	0.0336098
NAMPT	7.04e-40	0.0897316	0.105	0.995	1.99e-36	1.38626	1.18147
POPDC3	6.99e-55	0.089435	0.026	0.976	1.98e-51	0.203823	0.100833
IL1A	4.56e-52	0.0889488	0.018	0.931	1.29e-48	0.225155	0.120885
NTM-AS1	0.689302	0.0888554	0.009	0.246	1	0.122342	0.0269182
ARHGAP29	0.0714397	0.0886728	0.009	0.018	1	0.128338	0.0325932
THEMIS2	4.67e-57	0.0885466	0.026	0.996	1.32e-53	0.155781	0.0578403
WTAP	3.64e-38	0.0882913	0.114	0.993	1.03e-34	1.35821	1.15893
NEK6	7.59e-52	0.0873972	0.018	0.051	2.15e-48	0.0952868	0.00362568
HAMP	6.71e-05	0.0872771	0.009	0.149	0.189772	0.0971421	0.00544638
LURAP1L	0.153106	0.0872248	0.009	0.071	1	0.100596	0.00866391
ANK3	0.000114108	0.0872055	0.026	0.395	0.322697	0.392614	0.276315
LINC01094	0.000362068	0.0870131	0.009	0.156	1	0.091949	0.000951525
LINC00707	0.0174934	0.0860317	0.009	0.004	1	0.126397	0.0335423
ANKRD22	2.05e-48	0.0856901	0.009	0.877	5.8e-45	0.119509	0.027573
SPI1	4.95e-50	0.0855814	0.018	0.928	1.4e-46	0.267362	0.163411
PTPRD-AS1	0.0149286	0.0849947	0.009	0.145	1	0.091949	0.00297387
ABHD5	1.24e-39	0.0848512	0.044	0.931	3.5e-36	0.583019	0.454239
C5AR1	8.75e-54	0.0846777	0.018	0.967	2.48e-50	0.195191	0.0981514
MITF	3.1e-33	0.0844847	0.018	0.87	8.76e-30	0.185463	0.0894235
TRIM22	1.27e-47	0.0843439	0.07	1	3.59e-44	0.741569	0.600702
PHLDB1	4.81e-39	0.0841669	0.044	0.116	1.36e-35	0.486537	0.366541
LGI4	1.08e-29	0.0836485	0.035	0.866	3.04e-26	0.284751	0.181656
ST6GALNAC3	7.61e-52	0.083494	0.026	0.969	2.15e-48	0.291615	0.188153
DNAJB4	2.92e-49	0.0830202	0.053	0.989	8.26e-46	0.639074	0.508494
ALPK2	3.69e-60	0.0829538	0.009	0.991	1.04e-56	0.122684	0.0333115
PAQR6	6.6e-31	0.0827404	0.114	0.949	1.87e-27	1.26226	1.08261
RIN2	8.1e-16	0.0825909	0.026	0.268	2.29e-12	0.38796	0.277933
RNF144B	3.22e-22	0.0825496	0.009	0.694	9.1e-19	0.169999	0.0772947
TEX14	6.14e-10	0.0821837	0.009	0.402	1.74e-06	0.105813	0.0185677
TRIM2	8.29e-27	0.0819807	0.07	0.194	2.34e-23	1.00846	0.850375
RAB32	1.11e-50	0.0818924	0.026	0.966	3.15e-47	0.158519	0.0674255
CPQ	8.73e-61	0.0817465	0.009	0.996	2.47e-57	0.123723	0.0355166
GLTP	2.12e-30	0.0813365	0.07	0.17	6e-27	0.776071	0.63733
GPR155	4.35e-50	0.0812599	0.018	0.06	1.23e-46	0.348885	0.24361
GPRC5A	0.401809	0.0808923	0.009	0.074	1	0.0938174	0.00882019
FBP1	8.11e-61	0.0806349	0.009	0.993	2.29e-57	0.119022	0.032332
WWTR1	1.54e-45	0.0799662	0.018	0.917	4.35e-42	0.123702	0.0373431
NKAIN2	2.94e-52	0.0798647	0.026	0.967	8.32e-49	0.192199	0.100688
CLIC5	8.73e-57	0.0798305	0.009	0.973	2.47e-53	0.15072	0.0624289
TCEAL9	1.54e-25	0.0798122	0.096	0.207	4.36e-22	1.20882	1.03939
PI16	0.131681	0.079714	0.009	0.036	1	0.0833834	0.000374933
NR0B1	1.39e-51	0.0796214	0.026	0.047	3.92e-48	0.329583	0.227824
DYNC1I1	1.08e-30	0.0796088	0.026	0.045	3.04e-27	0.298163	0.198824
PSMB9	1.38e-18	0.07938	0.254	0.995	3.91e-15	3.55393	3.20642
COL1A2	0.67484	0.0787693	0.009	0.005	1	0.134127	0.0482208
ATAD5	0.283145	0.0787086	0.018	0.476	1	0.215859	0.12383
RAC2	3.57e-42	0.0777728	0.096	1	1.01e-38	1.59144	1.39753
TJP1	7.69e-23	0.0777097	0.035	0.216	2.18e-19	0.292077	0.195472
NAV1	2.26e-41	0.0774115	0.009	0.101	6.4e-38	0.1592	0.0728501
CLIC3	1.91e-57	0.0772397	0.026	1	5.4e-54	0.27982	0.184688
WDR76	0.00701419	0.0770171	0.018	0.533	1	0.215258	0.125176
CAMK2N2	1.67e-45	0.0764065	0.018	0.082	4.72e-42	0.217262	0.12772
LINC02207	0.00401441	0.0758318	0.009	0.087	1	0.119509	0.0377533
PLCL1	3.88e-46	0.0757911	0.009	0.078	1.1e-42	0.143098	0.0596634
TMEM176B	3.68e-05	0.0757587	0.079	0.408	0.104128	1.2358	1.07267
RUNX3	2.04e-51	0.0752227	0.053	1	5.78e-48	0.679399	0.557705
ABL2	2.71e-05	0.0752025	0.018	0.382	0.0765182	0.278591	0.185964
SHCBP1	7.41e-08	0.0750642	0.009	0.009	0.000209691	0.142865	0.0602178
LRRC39	2.79e-16	0.0745273	0.009	0.509	7.9e-13	0.09834	0.0194596
CTTN	1.5e-34	0.0739386	0.061	0.143	4.25e-31	0.776633	0.65001
DIPK1C	0.00852566	0.0734676	0.009	0.065	1	0.106326	0.0279611
DERL3	6.12e-10	0.0729652	0.009	0.286	1.73e-06	0.0839419	0.00766834
DNM3	5.28e-44	0.072733	0.018	0.089	1.49e-40	0.140666	0.0606477
PSTPIP2	6.66e-59	0.0725033	0.009	0.982	1.88e-55	0.127314	0.0484726
FADS1	6.67e-46	0.0723951	0.018	0.08	1.89e-42	0.425624	0.326063
UGT8	2.05e-45	0.0723043	0.035	0.083	5.81e-42	0.663921	0.547859
HIST1H3D	1.8e-55	0.0721018	0.035	1	5.1e-52	0.580578	0.470627
LINC01220	2.84e-05	0.0718698	0.009	0.172	0.0803496	0.0833834	0.00825292
OAS1	8.65e-53	0.0716113	0.009	0.924	2.45e-49	0.123548	0.0459029
RAB13	4.14e-44	0.0712627	0.026	0.089	1.17e-40	0.576647	0.4682
BOK	5.8e-33	0.0706734	0.018	0.13	1.64e-29	0.23364	0.149464
DUSP10	4.44e-34	0.0706269	0.026	0.884	1.26e-30	0.223124	0.139719
ZFAND5	8.7e-35	0.0700828	0.105	0.964	2.46e-31	1.15225	1.00658
HPSE	5.95e-11	0.0698753	0.009	0.699	1.68e-07	0.11203	0.0369789
HHEX	2.36e-31	0.0696188	0.009	0.69	6.68e-28	0.09834	0.0244759
HYDIN	2.55e-06	0.0695544	0.009	0.036	0.00722447	0.0720191	-1.05e-05
SERTAD4-AS1	1.74e-38	0.0693924	0.018	0.853	4.91e-35	0.14922	0.0721772
AKAP12	8.85e-33	0.0693723	0.044	0.13	2.5e-29	0.552424	0.44838
AC004158.1	7e-36	0.0691252	0.018	0.076	1.98e-32	0.149705	0.0729164
SLAMF6	1.17e-61	0.0684365	0.009	1	3.32e-58	0.134333	0.0592998
SYNE2	9.01e-45	0.0680505	0.079	0.993	2.55e-41	1.42522	1.26567
ZNF367	6.85e-55	0.0679772	0.009	0.967	1.94e-51	0.131316	0.0569683
KCND3	2.51e-55	0.067892	0.018	0.962	7.1e-52	0.237824	0.156575
BBS5	9.69e-16	0.0674987	0.009	0.741	2.74e-12	0.1592	0.083538
AL035446.1	1.04e-07	0.0673083	0.009	0.136	0.000292834	0.123723	0.0505761
CXCL16	0.00789871	0.0669363	0.026	0.594	1	0.34941	0.262042
GSTK1	6.29e-20	0.0668882	0.114	0.866	1.78e-16	1.46952	1.30974
FGD4	2.17e-53	0.0666519	0.009	0.043	6.14e-50	0.125493	0.0529217
TJP2	2.22e-18	0.0663401	0.009	0.118	6.29e-15	0.0365193	-0.0300123
CDKN2B	1.74e-13	0.0658839	0.009	0.716	4.92e-10	0.123028	0.0514237
FOLR2	0.00191557	0.065668	0.026	0.603	1	0.2944	0.21213
SEC14L1	1.8e-18	0.0654513	0.018	0.772	5.08e-15	0.200144	0.124108
NFKBIA	0.0365809	0.0653316	0.526	1	1	9.95396	9.2612
HMGA1	0.000159762	0.0653146	0.114	0.685	0.451806	1.44999	1.29508
ZDBF2	9.84e-56	0.064964	0.009	0.969	2.78e-52	0.103199	0.0338093
ATP6V1F	8.55e-10	0.0648739	0.211	0.38	2.42e-06	2.67443	2.44362
WASF2	3.93e-39	0.0644127	0.053	0.937	1.11e-35	0.700599	0.594512
CD72	1.57e-10	0.0639889	0.009	0.391	4.44e-07	0.0839419	0.0167543
TSPAN6	4.52e-53	0.0636497	0.009	0.034	1.28e-49	0.130729	0.0610013
RGS12	0.0578256	0.0633231	0.009	0.495	1	0.127871	0.0586648
RASD1	1.71e-45	0.063259	0.018	0.082	4.83e-42	0.206189	0.13225
SEMA3B	5.42e-23	0.0632456	0.07	0.851	1.53e-19	0.802438	0.691972
APP	0.0015838	0.0624908	0.175	0.708	1	2.556	2.34058
PALM2-AKAP2	1.19e-18	0.0624739	0.018	0.243	3.37e-15	0.233839	0.159115
SYNPO2	0.0732962	0.0622591	0.009	0	1	0.0641692	-6.47e-05
LRPAP1	1.87e-16	0.0621973	0.088	0.813	5.3e-13	1.15683	1.02677
DLC1	2e-13	0.0620735	0.009	0.556	5.65e-10	0.106326	0.0397408
CSF1	4.25e-48	0.0619774	0.018	0.94	1.2e-44	0.182236	0.111188
ALDH2	1.59e-06	0.0617764	0.053	0.377	0.00450425	0.748228	0.643497
RPP25	6.68e-21	0.0617356	0.009	0.132	1.89e-17	0.1592	0.0898006
NEO1	3.23e-31	0.0610885	0.035	0.875	9.14e-28	0.358043	0.277566
LEF1	2.32e-12	0.0605907	0.009	0.362	6.56e-09	0.0641692	0.00160498
KCNE1	0.841719	0.0601361	0.009	0.042	1	0.0631074	0.00106065
ANO6	4.43e-22	0.0600304	0.009	0.694	1.25e-18	0.149182	0.0822264
EGLN3	1.01e-42	0.0598665	0.018	0.045	2.84e-39	0.149578	0.0827765
IDO1	0.782021	0.0598456	0.009	0.051	1	0.0631074	0.00135143
CCN1	0.0306004	0.0598412	0.009	0.072	1	0.160953	0.0935178
ATAD2	8.72e-06	0.0587859	0.018	0.643	0.0246624	0.249928	0.178567
LRG1	0.0610567	0.0583128	0.009	0	1	0.0600406	-5.64e-06
TMOD1	2.13e-21	0.0582971	0.035	0.81	6.02e-18	0.471349	0.388026
ALDH3A2	2.72e-21	0.0575137	0.044	0.228	7.7e-18	0.35769	0.281807
AC239799.2	8.6e-10	0.0572782	0.009	0.286	2.43e-06	0.108162	0.046472
DOCK9	1.41e-41	0.0572207	0.009	0.806	3.98e-38	0.105813	0.0443142
OSBPL1A	1.56e-15	0.0570703	0.053	0.277	4.42e-12	0.740513	0.643963
RFC4	1.06e-18	0.0569972	0.026	0.245	2.99e-15	0.357237	0.282041
CD24	0.375361	0.0568946	0.009	0.37	1	0.0938174	0.0333224
HBEGF	3.56e-11	0.0566801	0.026	0.312	1.01e-07	0.269102	0.199169
S1PR5	8.14e-08	0.0565397	0.009	0.241	0.00023029	0.0788134	0.0195099
ZBTB16	4.54e-21	0.0565389	0.026	0.226	1.28e-17	0.27662	0.206444
FBXO30	1.76e-12	0.0563265	0.009	0.293	4.97e-09	0.211117	0.144785
CSF3R	3.89e-49	0.0562354	0.009	0.884	1.1e-45	0.158053	0.0947265
RDX	6.58e-26	0.0560444	0.061	0.199	1.86e-22	1.1196	1.00407
TMEM140	1.08e-58	0.0554019	0.018	0.996	3.04e-55	0.160759	0.0981995
CAV1	0.0159818	0.0551583	0.018	0.168	1	0.100336	0.0412865
WDR34	0.0967144	0.0551136	0.009	0.304	1	0.151501	0.0897552
BCL6	1.53e-06	0.0550615	0.018	0.654	0.00433606	0.269549	0.201535
PRKCQ-AS1	0.00175363	0.0550379	0.026	0.609	1	0.245324	0.178636
LACTB	5.49e-10	0.0550031	0.009	0.319	1.55e-06	0.126397	0.0661144
NRBP2	2.47e-26	0.0549122	0.018	0.159	6.98e-23	0.212125	0.147359
PRF1	1.57e-59	0.0545071	0.018	1	4.43e-56	0.27505	0.207411
SCRN1	0.65786	0.0543931	0.053	0.513	1	0.576339	0.492887
COBLL1	1.88e-07	0.0542542	0.009	0.236	0.000532423	0.0938174	0.0360544
CSF2RA	9e-22	0.0542405	0.009	0.534	2.54e-18	0.108162	0.0496557
CITED2	4.76e-30	0.0540541	0.07	0.9	1.35e-26	0.858543	0.760748
SLCO2B1	0.000243098	0.0537329	0.018	0.616	0.687482	0.200072	0.137291
MOB3B	1.26e-48	0.0536816	0.026	0.067	3.57e-45	0.354069	0.283297
USP1	1.75e-36	0.053403	0.018	0.889	4.94e-33	0.311204	0.243018
FOSL2	3.14e-45	0.0527664	0.018	0.935	8.88e-42	0.255508	0.190977
RNF180	1.31e-48	0.0527428	0.009	0.045	3.72e-45	0.124779	0.0669919
NIPA1	2.09e-23	0.0527291	0.035	0.824	5.91e-20	0.443813	0.369655
AL355881.1	0.322023	0.052661	0.009	0.348	1	0.0971421	0.0408604
SH3TC1	3.09e-61	0.052634	0.009	0.996	8.74e-58	0.105813	0.0491152
GIMAP1	2.12e-55	0.0523281	0.035	1	5.99e-52	0.361289	0.291887
SYNJ2	3.03e-57	0.0521002	0.026	0.998	8.56e-54	0.145628	0.0874689
NEU1	1.74e-44	0.0520798	0.044	0.957	4.91e-41	0.637981	0.554859
IL6	8.16e-53	0.0515917	0.018	0.938	2.31e-49	0.2582	0.194933
CCRL2	9.7e-54	0.0515745	0.009	0.953	2.74e-50	0.0839419	0.0294553
SLC29A1	0.0837339	0.0512862	0.009	0.556	1	0.126397	0.0700845
HTRA1	6.38e-32	0.0511032	0.035	0.156	1.81e-28	0.405188	0.335182
NUDT4	0.000209124	0.0510878	0.053	0.411	0.591402	0.700409	0.61572
CD3E	7.68e-31	0.0510628	0.158	1	2.17e-27	2.25439	2.09238
AC007405.3	6.83e-36	0.050869	0.009	0.127	1.93e-32	0.19668	0.137328
CDC42BPA	1.72e-42	0.0504225	0.018	0.087	4.88e-39	0.270955	0.208459
MIR155HG	1.1e-58	0.0502535	0.018	0.996	3.12e-55	0.158625	0.101839
TMCC3	1.56e-14	0.0497364	0.018	0.268	4.4e-11	0.254926	0.194037
CD300LF	2.38e-55	0.0496586	0.009	0.944	6.74e-52	0.0788134	0.0265494
ANGPTL2	7.25e-47	0.0495839	0.009	0.054	2.05e-43	0.134127	0.0792643
C12orf76	5.21e-21	0.0494998	0.053	0.232	1.47e-17	0.707947	0.625462
ZNF365	5.91e-49	0.0494763	0.018	0.062	1.67e-45	0.32887	0.264722
CDKN2A	1.41e-60	0.0489115	0.009	0.995	4e-57	0.157769	0.102503
GNG11	2.14e-32	0.0488953	0.009	0.042	6.06e-29	0.0641692	0.013388
ACP2	7.04e-42	0.0480748	0.018	0.1	1.99e-38	0.250338	0.191651
HMGN2	0.000862911	0.0471408	0.211	0.737	1	2.70573	2.53509
PARP14	2.08e-55	0.0470897	0.035	1	5.89e-52	0.285728	0.226587
IGFBP5	6.1e-15	0.0466681	0.018	0.13	1.73e-11	0.186086	0.132006
HEXB	0.0520116	0.0463864	0.026	0.572	1	0.313779	0.254229
GNAQ	2.69e-17	0.0461146	0.018	0.254	7.59e-14	0.231538	0.176036
TM4SF1	2.44e-10	0.045908	0.009	0.011	6.9e-07	0.0938174	0.0447377
SASH1	3.55e-21	0.0456796	0.018	0.053	1e-17	0.202994	0.149277
BAMBI	7.28e-22	0.0455472	0.018	0.178	2.06e-18	0.200937	0.147465
CITED1	3.66e-22	0.0454588	0.018	0.036	1.04e-18	0.148269	0.0972383
USP30-AS1	1.17e-61	0.0451448	0.009	1	3.32e-58	0.131909	0.0819452
PDE4DIP	4.8e-05	0.0448884	0.053	0.654	0.135757	0.601654	0.531348
IRAK3	2.89e-15	0.0446691	0.009	0.505	8.19e-12	0.048571	0.00276304
CTDSPL	0.00413694	0.0446593	0.009	0.018	1	0.0641692	0.0176898
EPSTI1	1.91e-57	0.0444329	0.026	1	5.4e-54	0.27465	0.219254
FAH	1.58e-58	0.0442553	0.009	0.975	4.46e-55	0.0839419	0.0370177
COL18A1	9.65e-46	0.0439527	0.035	0.082	2.73e-42	0.488313	0.424314
JAML	1.57e-59	0.0435824	0.018	1	4.43e-56	0.184392	0.133882
SMIM14	1.42e-41	0.0435489	0.088	0.986	4.01e-38	0.896898	0.816063
NGFR	2.72e-42	0.0435212	0.018	0.091	7.68e-39	0.271695	0.217537
ITGAD	4.84e-27	0.0434322	0.009	0.616	1.37e-23	0.048571	0.00400413
VMO1	3.6e-07	0.0430098	0.009	0.341	0.00101884	0.048571	0.00442825
TMEM151A	0.0228227	0.0427279	0.026	0.444	1	0.229597	0.178166
MPEG1	8.1e-30	0.0425719	0.009	0.667	2.29e-26	0.048571	0.0048682
KIF1A	0.759822	0.0424807	0.044	0.513	1	0.492598	0.430519
INPP4B	1.57e-59	0.0422711	0.018	1	4.43e-56	0.168919	0.120538
GNG7	1.82e-35	0.042248	0.105	0.967	5.14e-32	1.48434	1.38157
FOLH1	0.000600796	0.0417506	0.009	0.181	1	0.0543827	0.0112679
MZB1	4.02e-59	0.0416835	0.018	0.996	1.14e-55	0.125788	0.0798256
CXADR	4.78e-31	0.0411323	0.009	0.089	1.35e-27	0.130729	0.0851633
RAP2B	7.8e-43	0.0410387	0.026	0.931	2.2e-39	0.342416	0.28844
CHAF1A	7.09e-15	0.0403905	0.009	0.121	2e-11	0.167884	0.121652
P2RY13	0.563557	0.0402681	0.009	0.005	1	0.0720191	0.0297085
LPCAT2	3.24e-08	0.0402472	0.009	0.241	9.17e-05	0.127314	0.0828436
TMPO	1.36e-44	0.039998	0.053	0.966	3.84e-41	0.764933	0.695732
XBP1	2.22e-50	0.0397016	0.044	0.986	6.28e-47	0.505406	0.446809
IFITM2	2.11e-53	0.039548	0.044	1	5.97e-50	0.574685	0.513625
GNAO1	2.46e-41	0.0390634	0.061	0.105	6.95e-38	0.640382	0.577539
LDHA	4.66e-40	0.0386781	0.105	0.995	1.32e-36	1.29932	1.21209
HES4	8.8e-42	0.0380898	0.026	0.926	2.49e-38	0.172225	0.128415
EVA1B	8.67e-39	0.0380801	0.009	0.893	2.45e-35	0.100596	0.0594727
TM6SF1	0.0366729	0.0379807	0.009	0.274	1	0.0839419	0.043545
KLHL6	4.11e-57	0.0379533	0.009	0.962	1.16e-53	0.0890551	0.0484964
MAF	3.97e-37	0.0379172	0.018	0.893	1.12e-33	0.182253	0.138265
CPEB1	6.52e-33	0.0379154	0.009	0.06	1.84e-29	0.0775591	0.0374678
PARP1	2.19e-27	0.0377706	0.044	0.185	6.19e-24	0.506227	0.450397
OASL	1.57e-59	0.0375483	0.018	1	4.43e-56	0.285789	0.238405
XAF1	1.54e-59	0.0373784	0.018	1	4.35e-56	0.155541	0.113146
FBN1	3.67e-56	0.0369471	0.009	0.02	1.04e-52	0.130729	0.0897144
MAP3K11	2.57e-10	0.0369303	0.026	0.321	7.27e-07	0.28111	0.234661
BTG2	3.34e-23	0.0365005	0.219	1	9.43e-20	2.67353	2.54186
GAB1	6.59e-14	0.0361071	0.018	0.281	1.86e-10	0.163803	0.122531
OAF	5e-29	0.0359751	0.009	0.02	1.41e-25	0.0631074	0.0255418
BAIAP2	1.58e-22	0.0358136	0.009	0.192	4.47e-19	0.122684	0.0831884
TNFSF10	8.11e-61	0.0355234	0.009	0.993	2.29e-57	0.110339	0.071588
ZNF703	1.95e-36	0.0351862	0.009	0.877	5.51e-33	0.149182	0.10945
SMIM5	6.25e-22	0.034952	0.009	0.091	1.77e-18	0.0948317	0.0572261
AC105942.1	1.43e-57	0.0345024	0.009	0.02	4.04e-54	0.0730385	0.0366475
LINC00847	8.78e-10	0.0339871	0.018	0.694	2.48e-06	0.181036	0.141571
SNHG12	1.54e-07	0.0335876	0.035	0.679	0.000436498	0.657255	0.602516
BRIP1	3.15e-16	0.0333457	0.009	0.016	8.91e-13	0.0654133	0.0304722
DNAJA4	2.92e-58	0.0330114	0.018	0.995	8.25e-55	0.171227	0.133194
IRS2	0.00695323	0.0329493	0.035	0.435	1	0.371699	0.327239
PANTR1	6.41e-49	0.0329016	0.018	0.065	1.81e-45	0.223539	0.183937
TPPP3	1.11e-30	0.0322746	0.026	0.864	3.14e-27	0.414407	0.369486
LILRB5	3.72e-32	0.0322424	0.009	0.688	1.05e-28	0.0365193	0.00363241
PDGFB	9.57e-49	0.0322013	0.009	0.882	2.71e-45	0.0833834	0.0490527
LRP2	2.38e-54	0.0318788	0.018	0.953	6.72e-51	0.154648	0.11842
MRPS6	1.24e-07	0.0316255	0.044	0.687	0.000349262	0.590108	0.540606
UPP1	3.36e-49	0.0316138	0.035	0.971	9.5e-46	0.249817	0.210923
FAM222A	1.83e-50	0.0313146	0.018	0.058	5.17e-47	0.243394	0.205061
FAS	1.09e-55	0.0312715	0.009	0.975	3.08e-52	0.09834	0.0645247
AL359091.1	1.45e-14	0.0312362	0.044	0.75	4.1e-11	0.598004	0.54886
SPOCD1	0.694937	0.0311386	0.009	0.082	1	0.0775591	0.0445225
EMP3	3.43e-44	0.0310416	0.088	1	9.7e-41	1.04807	0.985473
MYBL1	0.0022509	0.0308605	0.009	0.413	1	0.149182	0.11426
MYO1B	0.000141691	0.0305599	0.009	0.004	0.400703	0.0641692	0.0321402
OMG	1.37e-22	0.0303866	0.018	0.214	3.88e-19	0.279211	0.240925
IL7R	5.27e-53	0.0302461	0.018	0.94	1.49e-49	0.16211	0.127487
CXorf21	1.86e-10	0.0289442	0.009	0.286	5.27e-07	0.048571	0.0186561
SLC16A6	3.33e-51	0.0287786	0.009	0.915	9.41e-48	0.0659544	0.0357149
KAZN	1.07e-48	0.0283442	0	0.065	3.02e-45	0	-0.0279463
RGS17	4.41e-09	0.0281567	0.009	0.286	1.25e-05	0.0746547	0.044818
NUAK1	3.41e-40	0.0278493	0.018	0.909	9.66e-37	0.152813	0.12115
PLA2G15	1.51e-18	0.0277028	0.009	0.763	4.26e-15	0.0839419	0.0543258
TMEM173	4.91e-55	0.02767	0.035	0.998	1.39e-51	0.275327	0.240523
MYH9	3.03e-24	0.0276208	0.061	0.853	8.58e-21	0.611833	0.567923
CCNA2	0.0275022	0.0274556	0.009	0.415	1	0.116339	0.0861058
PTPRF	1.29e-54	0.0272292	0.009	0.038	3.65e-51	0.157769	0.126669
ANKRD65	1.47e-38	0.0272181	0.053	0.12	4.17e-35	0.412117	0.3742
NKX2-2	7.05e-45	0.0268071	0.026	0.085	1.99e-41	0.301231	0.266812
CCL4L2	2.88e-29	0.0261478	0.175	0.998	8.15e-26	2.70362	2.60803
GK	1.4e-22	0.025476	0.009	0.212	3.95e-19	0.152027	0.123048
ARHGAP26	2.2e-60	0.0253012	0.009	0.991	6.23e-57	0.123548	0.0954778
SPRY2	1.37e-21	0.0249185	0.009	0.716	3.87e-18	0.0775591	0.0510397
KIF20A	8.53e-28	0.0247282	0.009	0.007	2.41e-24	0.0631074	0.037141
E2F1	0.882748	0.0247159	0.018	0.353	1	0.187898	0.158898
PRUNE2	2.53e-20	0.0246759	0.035	0.234	7.16e-17	0.285444	0.254112
NTM	9.78e-22	0.024667	0.026	0.134	2.77e-18	0.302261	0.270531
UACA	8.07e-19	0.0238502	0.009	0.19	2.28e-15	0.0720191	0.0467538
ST6GAL1	2.34e-48	0.0235927	0.026	0.958	6.6e-45	0.310927	0.28036
GNPDA1	0.537148	0.0225787	0.026	0.495	1	0.379909	0.349102
TTLL7	7.92e-39	0.0224392	0.061	0.944	2.24e-35	0.563544	0.52885
C2	0.330169	0.0222319	0.009	0.522	1	0.103199	0.0789436
RUNX2	1.17e-61	0.0216752	0.009	1	3.32e-58	0.152555	0.127842
SMIM10	4.17e-07	0.0211644	0.009	0.21	0.00117966	0.0232677	0.00183848
SPART	3.66e-41	0.0210031	0.044	0.105	1.03e-37	0.507183	0.475858
SLC38A1	1.86e-57	0.0208842	0.026	1	5.27e-54	0.267119	0.24093
KCNMA1	9.16e-48	0.0208664	0.018	0.071	2.59e-44	0.265833	0.239693
POU3F3	1.85e-52	0.0207047	0.026	0.049	5.24e-49	0.233218	0.207947
BACE2	1.09e-38	0.0198197	0.009	0.88	3.09e-35	0.0498972	0.0292934
SOX9	6.84e-05	0.0196438	0.009	0.018	0.19356	0.0365193	0.0163567
CSTA	2.42e-18	0.0192014	0.009	0.473	6.85e-15	0.048571	0.0286291
JUNB	0.000147262	0.0188501	0.772	1	0.416457	25.5632	25.0672
NLN	7.26e-41	0.0181358	0.009	0.1	2.05e-37	0.130147	0.109836
LINC00824	2.49e-26	0.0180452	0.009	0.659	7.03e-23	0.048571	0.0298191
MX2	1.24e-58	0.0176887	0.009	0.987	3.5e-55	0.0720191	0.0532232
SQOR	3.29e-32	0.0171456	0.026	0.873	9.3e-29	0.225983	0.205142
CELSR2	2.72e-24	0.0168171	0.018	0.197	7.68e-21	0.0991881	0.0808575
CALN1	6.46e-28	0.0166379	0.009	0.772	1.83e-24	0.119022	0.100558
PYHIN1	1.57e-59	0.0166271	0.018	1	4.43e-56	0.153415	0.134396
MEST	0.0141814	0.0164652	0.009	0.415	1	0.0775591	0.0599621
SLC35F3	6.03e-25	0.0159036	0	0.016	1.7e-21	0	-0.0157778
CHML	1.8e-56	0.01576	0.009	0.031	5.1e-53	0.134127	0.116394
KIFC1	9.3e-24	0.015724	0.009	0.074	2.63e-20	0.101881	0.0846903
PLAT	9.22e-09	0.0154486	0.018	0.02	2.61e-05	0.128176	0.110881
TGIF1	4.87e-57	0.0151981	0.026	0.998	1.38e-53	0.259907	0.240904
NLGN4X	1.21e-54	0.0147675	0.009	0.034	3.41e-51	0.157485	0.140518
MYRF	5.58e-07	0.0143501	0.053	0.683	0.00157735	0.702734	0.678474
USP51	1.96e-24	0.0134717	0.009	0.199	5.55e-21	0.130729	0.115598
YBX3	8.18e-22	0.0132258	0.061	0.228	2.31e-18	0.822917	0.798966
IGFBP6	1.78e-06	0.0130469	0	0.002	0.00503422	0	-0.0129622
GPR62	0.0559099	0.0130204	0.009	0.101	1	0.050617	0.0370263
SYTL2	9.12e-44	0.0126975	0.018	0.928	2.58e-40	0.15768	0.143073
MCF2L	1.03e-40	0.0123161	0.009	0.096	2.91e-37	0.105559	0.0920261
UGCG	7.2e-22	0.0122748	0.018	0.799	2.04e-18	0.223388	0.208463
PCDH20	7.27e-30	0.0117782	0	0.002	2.05e-26	0	-0.0117091
LDLR	8.2e-42	0.0117586	0.009	0.862	2.32e-38	0.131316	0.118092
C1QTNF4	2.75e-54	0.011612	0.009	0.029	7.78e-51	0.0463878	0.0343074
COL9A3	1.36e-23	0.0115727	0.035	0.21	3.86e-20	0.385902	0.369956
STMN4	0.00130055	0.0113885	0.132	0.678	1	1.38617	1.35915
GCSH	0.00390894	0.00957208	0.202	0.712	1	2.61661	2.58216
FRZB	2.69e-31	0.00917705	0.018	0.132	7.6e-28	0.279912	0.26822
CRTAM	2.18e-53	0.00878297	0.044	1	6.17e-50	0.512692	0.499465
NFIB	3.44e-43	0.0077127	0.035	0.094	9.73e-40	0.441943	0.430864
NBL1	4.15e-11	0.00742469	0.009	0.393	1.17e-07	0.0641692	0.0562973
ST8SIA4	1.17e-61	0.00739346	0.009	1	3.32e-58	0.129571	0.12125
CARNS1	0.497325	0.00678997	0.018	0.418	1	0.225561	0.217268
PPP1R3C	1.78e-50	0.00661288	0	0.007	5.04e-47	0	-0.00659107
SHANK3	1.28e-11	0.00606291	0.009	0.578	3.61e-08	0.0365193	0.030254
TANC1	2.1e-54	0.00605364	0.009	0.04	5.95e-51	0.152027	0.145074
FAR2	5.18e-25	0.00587222	0.009	0.141	1.47e-21	0.0600406	0.053834
ELAVL4	1.35e-12	0.00567217	0	0.004	3.83e-09	0	-0.00565611
AGPAT4	2.91e-39	0.00558876	0.009	0.112	8.23e-36	0.130729	0.124427
MAP1LC3A	8.52e-44	0.00471914	0.044	0.953	2.41e-40	0.531866	0.524653
NCAPG2	8.16e-33	0.0044703	0	0.111	2.31e-29	0	-0.00446033
FAM131B	3.71e-08	0.00433147	0.009	0.201	0.000104974	0.126397	0.121528
HEXA	2.02e-28	0.00415499	0.061	0.88	5.72e-25	0.821612	0.814059
Z97205.2	2.41e-09	0.00407287	0	0.009	6.8e-06	0	-0.00406459
ARHGAP24	3.02e-05	0.004023	0.009	0.462	0.085294	0.0720191	0.0677151
COMMD4	0.94725	0.00370113	0.088	0.542	1	0.875707	0.868778
Z99572.1	6.14e-41	0.00342113	0	0.002	1.74e-37	0	-0.00341529
ABHD12	1.44e-15	0.00330265	0.061	0.279	4.07e-12	0.629602	0.624229
RRM1	2.14e-47	0.00322368	0.018	0.072	6.06e-44	0.239023	0.235035
LCP1	1.29e-47	0.00291876	0.07	1	3.65e-44	0.900265	0.894726
MYBPC1	1.49e-44	0.00289274	0	0.002	4.21e-41	0	-0.00288856
SSTR2	1.02e-18	0.00269771	0	0.024	2.88e-15	0	-0.00269408
CRISPLD2	2.32e-12	0.00248033	0	0.002	6.57e-09	0	-0.00247725
NCS1	0.00991651	0.00239128	0.009	0.498	1	0.0543827	0.0518644
ZFHX4	0.181019	0.00235514	0	0.087	1	0	-0.00235237
LCP2	2.1e-55	0.00233834	0.035	1	5.94e-52	0.325421	0.322325
SLC47A2	0.00722001	0.00216576	0	0.002	1	0	-0.00216341
PAPSS2	1.09e-14	0.00198752	0	0.049	3.07e-11	0	-0.00198554
VEGFB	1.5e-19	0.00195494	0.07	0.824	4.24e-16	0.846556	0.842949
ASPA	8.1e-42	0.00195378	0.018	0.063	2.29e-38	0.205973	0.203619
AP005901.5	3.33e-12	0.00187241	0	0.002	9.42e-09	0	-0.00187065
GPRC5C	0.00105627	0.00179467	0	0.002	1	0	-0.00179306
LINC00836	1.55e-05	0.00160015	0	0.009	0.04382	0	-0.00159887
KCNE3	8.29e-13	0.00154533	0	0.033	2.34e-09	0	-0.00154413
TPPP	1.68e-08	0.00133268	0.044	0.697	4.76e-05	0.535847	0.533802
ELMOD1	2.11e-14	0.000861586	0	0.004	5.96e-11	0	-0.000861215
NAF1	1.09e-55	0.000848144	0.009	0.975	3.08e-52	0.134333	0.133371
AC010624.5	3.38e-06	0.000844771	0	0.094	0.00955958	0	-0.000844415
PDE4C	5.61e-06	0.000837903	0	0.076	0.0158673	0	-0.000837552
LINC01572	1.69e-05	0.000791955	0	0.002	0.0478512	0	-0.000791642
GNG3	9.33e-08	0.000781699	0	0.002	0.000263866	0	-0.000781394
KCNN3	3.61e-07	0.000604579	0	0.054	0.00101995	0	-0.000604396
FBXO43	6.61e-11	0.000576311	0	0.002	1.87e-07	0	-0.000576145
DIPK2B	0.648495	0.000575886	0	0.011	1	0	-0.00057572
SULF1	0.00379464	0.000544245	0	0.005	1	0	-0.000544097
MPPED2	0.00260051	0.000544033	0	0.002	1	0	-0.000543885
HRK	9e-23	0.000542757	0.009	0.018	2.54e-19	0.091949	0.0913564
TUBA1B	0.11866	0.000537894	0.368	0.764	1	6.84528	6.84106
FLT1	0.240248	0.000526816	0	0.071	1	0	-0.000526677
DCSTAMP	0.017741	0.000497859	0	0.065	1	0	-0.000497736
S1PR3	1.47e-19	0.000476839	0	0.004	4.16e-16	0	-0.000476725
LINC01474	9.55e-21	0.000396758	0	0.002	2.7e-17	0	-0.000396679
S100P	0.00136068	0.000378901	0	0.014	1	0	-0.000378829
RUFY3	1.51e-17	0.000378549	0.07	0.808	4.26e-14	0.841746	0.841048
ZBTB7C	1.92e-09	0.000378285	0	0.004	5.43e-06	0	-0.000378213
PDE3A	0.00295576	0.000331311	0	0.002	1	0	-0.000331256
CRYBB1	1.34e-10	0.000323646	0	0.341	3.8e-07	0	-0.000323594
AC027130.1	0.0773686	0.000238178	0	0.04	1	0	-0.000238149
PHYHIP	0.0014646	0.000224229	0	0.004	1	0	-0.000224204
KCNJ8	0.0003726	0.000191606	0	0.002	1	0	-0.000191587
PACRG-AS1	0.000180269	0.000177209	0	0.004	0.509802	0	-0.000177193
NOTCH3	0.0558789	0.000132243	0	0.002	1	0	-0.000132234
AL591848.4	0.0052391	0.000123094	0	0.009	1	0	-0.000123086
COL5A3	0.00433669	0.000116788	0	0.002	1	0	-0.000116782
CNTF	0.343441	9.79e-05	0	0.016	1	0	-9.79e-05
AC135050.1	1.7e-05	9.29e-05	0	0.065	0.0480707	0	-9.29e-05
FZD9	0.00113453	7.99e-05	0	0.009	1	0	-7.99e-05
PODN	0.0227128	7.93e-05	0	0.002	1	0	-7.93e-05
AC110597.1	0.0120113	7.52e-05	0	0.002	1	0	-7.52e-05
SFRP4	0.747739	6.06e-05	0	0.005	1	0	-6.06e-05
KCNE4	0.115815	4.82e-05	0	0.007	1	0	-4.82e-05
AC096733.2	0.00431022	4.8e-05	0	0.005	1	0	-4.8e-05
HSPB6	0.0800229	3.81e-05	0	0.018	1	0	-3.81e-05
AL355481.1	0.389131	1.66e-05	0	0.002	1	0	-1.66e-05
LIF	1	8.33e-06	0	0.002	1	0	-8.33e-06
AC079753.2	0.650207	7.52e-06	0	0.002	1	0	-7.52e-06
NRIP2	6.29e-06	4.78e-06	0	0.042	0.0177993	0	-4.78e-06
ECRG4	3.36e-05	1.98e-06	0	0.002	0.0950033	0	-1.98e-06
SLC26A7	0.431865	-1.33e-06	0	0.005	1	0	1.33e-06
KLRC1	0.652379	-1.95e-06	0	0.002	1	0	1.95e-06
BTNL9	0.521947	-2.07e-06	0	0.004	1	0	2.07e-06
SHOX2	0.521947	-4.19e-06	0	0.004	1	0	4.19e-06
ST8SIA5	1	-4.81e-06	0	0.013	1	0	4.81e-06
AC010319.3	0.220141	-6.77e-06	0	0.005	1	0	6.77e-06
P2RY12	0.521947	-7.16e-06	0	0.004	1	0	7.16e-06
DNAH7	1	-1.5e-05	0	0.002	1	0	1.5e-05
A4GALT	0.652379	-1.54e-05	0	0.002	1	0	1.54e-05
COL14A1	0.652379	-1.65e-05	0	0.002	1	0	1.65e-05
COX7A1	0.652379	-2.13e-05	0	0.002	1	0	2.13e-05
HP	0.652379	-2.13e-05	0	0.002	1	0	2.13e-05
LINC01990	0.521947	-2.67e-05	0	0.004	1	0	2.67e-05
CCL8	0.652379	-2.73e-05	0	0.002	1	0	2.73e-05
RIT2	0.794505	-2.85e-05	0	0.002	1	0	2.85e-05
SLC2A10	1	-2.9e-05	0	0.004	1	0	2.9e-05
HEYL	0.196794	-2.92e-05	0	0.014	1	0	2.92e-05
AC012673.1	0.168253	-3.09e-05	0	0.025	1	0	3.09e-05
CLEC10A	0.652379	-3.21e-05	0	0.002	1	0	3.21e-05
AC140912.1	0.247593	-3.65e-05	0	0.002	1	0	3.65e-05
OLFML1	0.521947	-4.2e-05	0	0.004	1	0	4.2e-05
ACTRT3	0.521947	-5.24e-05	0	0.004	1	0	5.24e-05
ASB4	0.521947	-5.3e-05	0	0.004	1	0	5.3e-05
GAPLINC	0.00451027	-6.11e-05	0	0.067	1	0	6.11e-05
RASL12	0.652379	-6.45e-05	0	0.002	1	0	6.45e-05
ADAMTSL3	0.363378	-6.5e-05	0	0.007	1	0	6.5e-05
MMP19	0.489928	-6.96e-05	0	0.042	1	0	6.96e-05
MRGPRF	0.794505	-7.04e-05	0	0.002	1	0	7.04e-05
AL132780.2	0.652379	-7.28e-05	0	0.002	1	0	7.28e-05
EMX2	0.652379	-7.28e-05	0	0.002	1	0	7.28e-05
NFATC4	0.652379	-7.79e-05	0	0.002	1	0	7.79e-05
CDH10	0.457318	-8.28e-05	0	0.002	1	0	8.28e-05
C21orf62	1	-8.78e-05	0	0.005	1	0	8.78e-05
FAT4	0.196794	-9.3e-05	0	0.014	1	0	9.3e-05
GPR42	0.148293	-9.57e-05	0	0.018	1	0	9.57e-05
NRG1	0.794505	-0.000101202	0	0.002	1	0	0.000101207
GABRA2	1	-0.000102355	0	0.002	1	0	0.00010236
ABCG2	7.16e-33	-0.00010491	0	0.004	2.02e-29	0	0.000104916
ELL3	0.605776	-0.00011123	0	0.009	1	0	0.000111236
FLRT2	0.652379	-0.000111292	0	0.002	1	0	0.000111298
FAM71A	0.363378	-0.000114652	0	0.007	1	0	0.000114659
INHBA-AS1	0.710773	-0.000116133	0	0.007	1	0	0.00011614
E2F8	0.190901	-0.000119909	0	0.007	1	0	0.000119917
COL8A1	0.652379	-0.000121177	0	0.002	1	0	0.000121184
BRINP3	0.542026	-0.000130443	0	0.002	1	0	0.000130451
SDC1	0.0550157	-0.000138704	0	0.056	1	0	0.000138714
NTNG1	0.0136415	-0.000146264	0	0.056	1	0	0.000146275
IL33	0.652379	-0.000155154	0	0.002	1	0	0.000155166
VNN1	0.000301492	-0.000162135	0	0.105	0.852619	0	0.000162149
GDF10	0.710773	-0.000163297	0	0.007	1	0	0.000163311
AC093821.1	0.00512175	-0.000170199	0	0.065	1	0	0.000170213
LINC02029	1.47e-06	-0.000183036	0	0.02	0.00414425	0	0.000183053
AC092868.2	0.000398462	-0.000185119	0	0.111	1	0	0.000185136
AC025580.3	0.214496	-0.000192842	0	0.018	1	0	0.00019286
P2RY6	0.521947	-0.000242543	0	0.004	1	0	0.000242573
ZNF208	0.0694178	-0.000253001	0	0.042	1	0	0.000253033
RNF152	0.123431	-0.000275171	0	0.025	1	0	0.000275209
FAM162B	0.000205888	-0.00027865	0	0.12	0.582252	0	0.000278689
OSMR	0.107913	-0.000292413	0	0.027	1	0	0.000292456
MAP3K7CL	0.00965429	-0.000296107	0	0.139	1	0	0.000296151
LINC00346	0.170613	-0.000303609	0	0.016	1	0	0.000303655
CFLAR-AS1	0.00966415	-0.000307359	0	0.056	1	0	0.000307407
JPH1	3.58e-05	-0.000344004	0	0.134	0.101137	0	0.000344063
C5AR2	0.0242521	-0.000360078	0	0.022	1	0	0.000360142
IL1R1	0.0509399	-0.000366474	0	0.033	1	0	0.000366541
AL591115.1	0.000301492	-0.000372837	0	0.105	0.852619	0	0.000372907
RPS6KA2	4.88e-36	-0.000397884	0.035	0.902	1.38e-32	0.366804	0.367348
SLC7A14-AS1	0.12209	-0.000414313	0	0.078	1	0	0.000414399
AF127936.2	0.00184651	-0.000418431	0	0.08	1	0	0.000418518
CYSLTR2	0.0861534	-0.000419953	0	0.025	1	0	0.000420041
IL2RA	0.0861534	-0.000419953	0	0.025	1	0	0.000420041
PTAFR	8.02e-05	-0.000464768	0	0.123	0.22691	0	0.000464876
AL391839.3	0.00075004	-0.000483701	0	0.092	1	0	0.000483818
DKK1	0.052041	-0.000500295	0	0.004	1	0	0.00050042
KCNK10	0.885467	-0.000527833	0	0.04	1	0	0.000527972
TNC	0.269736	-0.000545451	0	0.087	1	0	0.000545599
CLEC12A	2.22e-06	-0.000549765	0	0.17	0.00628645	0	0.000549916
CXCL11	0.00010479	-0.000559136	0	0.12	0.296346	0	0.000559292
NKAPL	0.0182436	-0.000569819	0	0.047	1	0	0.000569981
OR7A5	3.73e-05	-0.000579732	0	0.058	0.105404	0	0.0005799
NEFM	0.022711	-0.000626828	0	0.12	1	0	0.000627025
PDE1A	0.000853563	-0.000693408	0	0.091	1	0	0.000693648
TIE1	0.0223083	-0.000711282	0	0.058	1	0	0.000711535
IGHG4	5.47e-09	-0.00076949	0	0.243	1.55e-05	0	0.000769786
ADAMTS18	0.0333837	-0.000808994	0	0.056	1	0	0.000809322
AC068308.1	1.26e-16	-0.000859658	0	0.043	3.57e-13	0	0.000860027
FAM20A	3.92e-06	-0.00090331	0	0.163	0.0110788	0	0.000903719
SLC7A11	0.0152575	-0.000932079	0	0.096	1	0	0.000932513
NKAIN3-IT1	0.143042	-0.000961593	0	0.042	1	0	0.000962056
AL157895.1	0.0558789	-0.000983809	0	0.036	1	0	0.000984293
ARHGAP4	0.400893	-0.00102113	0.035	0.543	1	0.371117	0.372518
AC092881.2	0.0160636	-0.00102783	0	0.049	1	0	0.00102836
HEPH	0.000301492	-0.00118218	0	0.105	0.852619	0	0.00118288
BUB1B	2.85e-35	-0.00118442	0	0.02	8.06e-32	0	0.00118512
AC084871.1	1.87e-07	-0.00118502	0	0.201	0.000529316	0	0.00118572
TLL2	0.00075004	-0.001229	0	0.092	1	0	0.00122975
SPTLC3	0.00175824	-0.00124786	0	0.121	1	0	0.00124864
TRPM6	0.00270964	-0.00128597	0	0.074	1	0	0.00128679
EFEMP2	0.87242	-0.00130919	0	0.076	1	0	0.00131004
TLR3	0.0140539	-0.00132503	0	0.116	1	0	0.00132591
CD5L	9.82e-38	-0.00135623	0	0.748	2.78e-34	0	0.00135715
GPR84	0.00749728	-0.00138175	0	0.06	1	0	0.0013827
RGS13	9.07e-06	-0.00141772	0	0.152	0.0256465	0	0.00141872
BX664727.3	0.00415465	-0.00145619	0	0.011	1	0	0.00145726
CCDC102B	1.07e-23	-0.00149609	0.009	0.766	3.03e-20	0.0643575	0.0659511
VIPR1	0.000508231	-0.00150008	0	0.098	1	0	0.00150121
AC109347.1	0.284329	-0.00154842	0	0.147	1	0	0.00154962
LNCAROD	0.00270964	-0.0015774	0	0.074	1	0	0.00157865
SEL1L3	1.35e-56	-0.00165721	0.018	0.987	3.81e-53	0.297029	0.299181
ANKRD18A	0.0942635	-0.00184455	0	0.107	1	0	0.00184625
NFASC	1.56e-24	-0.00186144	0.07	0.21	4.41e-21	0.998739	1.00246
AC106028.4	3.96e-16	-0.00191573	0	0.408	1.12e-12	0	0.00191757
BASP1-AS1	0.000853563	-0.00191632	0	0.091	1	0	0.00191816
AC244502.1	9.19e-06	-0.00192899	0	0.351	0.025977	0	0.00193085
SNORC	4.9e-09	-0.00197007	0.009	0.674	1.39e-05	0.0464861	0.0485498
NTRK1	2.61e-17	-0.00197275	0	0.431	7.38e-14	0	0.00197469
RGN	3.58e-05	-0.00197897	0	0.143	0.101117	0	0.00198093
KIT	0.570964	-0.00201011	0	0.036	1	0	0.00201213
KCNJ2	1.16e-06	-0.00205618	0	0.183	0.00326672	0	0.00205829
NIPAL4	0.000156068	-0.00207493	0	0.114	0.441359	0	0.00207709
SERPINB9P1	1.96e-19	-0.00209197	0	0.475	5.54e-16	0	0.00209416
ICAM4	4.82e-08	-0.00209274	0	0.217	0.000136414	0	0.00209493
HOXD1	0.004895	-0.00211928	0	0.08	1	0	0.00212152
LINC00877	1.77e-08	-0.00217431	0	0.368	4.99e-05	0	0.00217668
HCG11	7.03e-07	-0.00220152	0	0.185	0.00198889	0	0.00220395
KCNK6	5.12e-08	-0.00228731	0	0.643	0.000144893	0	0.00228992
ZNF683	1.12e-12	-0.00228875	0	0.337	3.17e-09	0	0.00229137
AC016745.2	1.51e-05	-0.00230518	0	0.585	0.0426012	0	0.00230783
MIR3945HG	1.07e-10	-0.00232199	0	0.286	3.03e-07	0	0.00232469
NKAIN1	4.27e-28	-0.00233244	0	0.002	1.21e-24	0	0.00233516
RPRM	3.77e-05	-0.00236131	0	0.005	0.106583	0	0.0023641
S1PR1	1.75e-13	-0.0024033	0	0.355	4.94e-10	0	0.00240619
BIRC7	0.000327155	-0.0024449	0	0.138	0.925193	0	0.00244789
PSD3	5.58e-47	-0.00244889	0.018	0.074	1.58e-43	0.162726	0.165577
SCARB2	1.24e-11	-0.00256632	0.07	0.752	3.5e-08	0.939572	0.944556
AC024257.3	7.03e-07	-0.00267523	0	0.185	0.00198889	0	0.00267882
UNC5C	0.00420705	-0.00293216	0	0.098	1	0	0.00293646
ITGA10	6.39e-06	-0.00305604	0	0.002	0.0180647	0	0.00306071
EBF1	7.64e-05	-0.00309713	0	0.168	0.216042	0	0.00310193
TIGD4	1.64e-19	-0.00320294	0	0.473	4.64e-16	0	0.00320808
AL590705.1	3.17e-19	-0.00326283	0	0.507	8.98e-16	0	0.00326816
PLP2	3.65e-21	-0.00329218	0.053	0.822	1.03e-17	0.624992	0.63035
HCAR2	1.02e-20	-0.00338562	0	0.495	2.88e-17	0	0.00339135
CERS1	9.99e-30	-0.0034246	0.035	0.866	2.83e-26	0.325394	0.329941
ACTG2	4.19e-06	-0.00347739	0	0.002	0.0118376	0	0.00348344
BHLHE40-AS1	2.13e-16	-0.00352741	0	0.413	6.03e-13	0	0.00353364
RDH10	7.72e-28	-0.00354257	0.009	0.832	2.18e-24	0.0232677	0.0268991
ARHGEF10	2.77e-17	-0.00374259	0.018	0.252	7.84e-14	0.148957	0.153265
CRACR2B	1.32e-05	-0.00393641	0	0.351	0.0373193	0	0.00394417
PTGS2	5.49e-57	-0.0039978	0.009	0.975	1.55e-53	0.0498972	0.0541029
KYNU	3.11e-31	-0.00404908	0	0.658	8.81e-28	0	0.00405729
XCL2	3.92e-12	-0.00418978	0	0.321	1.11e-08	0	0.00419857
SLC6A12	4.67e-09	-0.00424948	0	0.245	1.32e-05	0	0.00425853
RASGRF1	0.0313577	-0.00456288	0	0.02	1	0	0.0045733
SHISA2	0.00677087	-0.00459573	0	0.105	1	0	0.0046063
ACE	1.35e-12	-0.00480746	0	0.002	3.81e-09	0	0.00481903
FABP3	0.00198487	-0.00482057	0	0.161	1	0	0.00483221
BIK	5.94e-56	-0.00483446	0	0.931	1.68e-52	0	0.00484617
AP003306.2	0.149222	-0.00485387	0	0.005	1	0	0.00486567
ANGPT2	1.3e-05	-0.0048824	0	0.48	0.03675	0	0.00489433
FAM177B	5.76e-10	-0.00488587	0	0.382	1.63e-06	0	0.00489783
C1orf61	2.68e-11	-0.00493852	0.088	0.328	7.59e-08	0.972137	0.981901
FFAR3	1.94e-20	-0.00500555	0	0.493	5.48e-17	0	0.0050181
LILRA2	2.1e-09	-0.00511658	0	0.254	5.94e-06	0	0.0051297
KLK1	2.61e-08	-0.0052184	0	0.225	7.39e-05	0	0.00523204
AKNAD1	1.6e-40	-0.00548757	0.009	0.038	4.53e-37	0.0463878	0.0521457
COL5A2	0.000166644	-0.00553612	0	0.005	0.471269	0	0.00555148
CPS1	2.88e-52	-0.00567541	0	0.029	8.14e-49	0	0.00569155
LINC01736	0.0199915	-0.00569268	0	0.002	1	0	0.00570891
LTA4H	3.59e-18	-0.00574051	0.044	0.792	1.02e-14	0.481876	0.490408
MIR222HG	3.12e-50	-0.00577122	0	0.877	8.81e-47	0	0.0057879
BAAT	0.0478429	-0.00595184	0	0.022	1	0	0.00596959
SIGLEC1	0.000526202	-0.00596403	0	0.156	1	0	0.00598185
HK2	3.16e-40	-0.00603559	0.009	0.092	8.93e-37	0.0631074	0.0695433
THBS4	2.65e-57	-0.00606966	0	0.004	7.5e-54	0	0.00608812
CX3CR1	0.457318	-0.00620515	0	0.002	1	0	0.00622444
TSHR	0.00112711	-0.00623049	0	0.277	1	0	0.00624994
MCAM	4.3e-32	-0.00631711	0.026	0.154	1.21e-28	0.206841	0.214489
AC245014.3	1.38e-11	-0.00639712	0	0.312	3.91e-08	0	0.00641762
LINC01480	2.24e-08	-0.00643219	0	0.226	6.33e-05	0	0.00645292
WDR64	5.13e-24	-0.00643339	0	0.576	1.45e-20	0	0.00645413
TNFRSF10D	9.65e-25	-0.00654236	0	0.609	2.73e-21	0	0.00656381
ARHGAP42	0.334452	-0.00656485	0	0.004	1	0	0.00658645
BCL11A	4.42e-13	-0.00660369	0	0.342	1.25e-09	0	0.00662554
LILRA4	1.07e-17	-0.00664901	0	0.442	3.02e-14	0	0.00667116
P2RY14	1.45e-06	-0.00667837	0	0.176	0.00409439	0	0.00670072
PCDHB10	6.8e-07	-0.00675041	0	0.004	0.00192227	0	0.00677325
CD274	2.38e-56	-0.00678682	0	0.935	6.74e-53	0	0.00680991
PCSK1	3.58e-53	-0.00691423	0	0.004	1.01e-49	0	0.00693819
HCAR3	2.51e-06	-0.00703752	0	0.178	0.00708616	0	0.00706234
APBB1	2.88e-06	-0.0072459	0.026	0.656	0.00815275	0.365987	0.375921
NIBAN3	1.25e-08	-0.00728023	0	0.264	3.52e-05	0	0.0073068
TNFSF15	0.652379	-0.00731648	0	0.002	1	0	0.00734331
ALOX15B	7.51e-17	-0.00733687	0	0.422	2.13e-13	0	0.00736386
CD248	0.000872569	-0.00737266	0	0.004	1	0	0.0073999
TGFBI	3.87e-55	-0.00739968	0	0.926	1.09e-51	0	0.00742712
PLAC8	4.89e-28	-0.00747488	0	0.612	1.38e-24	0	0.00750289
JSRP1	3.41e-52	-0.00748969	0	0.937	9.64e-49	0	0.0075178
IGFBP3	0.794505	-0.00749951	0	0.002	1	0	0.0075277
NEXN	5.48e-20	-0.00760072	0	0.491	1.55e-16	0	0.00762968
SPIB	8.95e-16	-0.00772189	0	0.4	2.53e-12	0	0.00775178
LRRK2	0.0724685	-0.00772928	0	0.107	1	0	0.00775922
MRC2	0.00851206	-0.00775538	0	0.058	1	0	0.00778553
CXCR6	1.17e-61	-0.00783195	0.009	1	3.32e-58	0.103199	0.111873
IL34	8.09e-16	-0.00786469	0	0.545	2.29e-12	0	0.0078957
MGST1	0.00695286	-0.00806093	0.009	0.062	1	0.160953	0.170349
SYK	3.98e-11	-0.00807736	0	0.33	1.13e-07	0	0.00811007
TFPI	0.781988	-0.00848707	0	0.038	1	0	0.00852318
BCO2	0.00895597	-0.00852266	0	0.091	1	0	0.00855908
MPV17L2	2.29e-07	-0.00855178	0.009	0.35	0.000646867	0.157485	0.167426
SERINC5	1.28e-36	-0.00856703	0.044	0.13	3.62e-33	0.613127	0.627006
REEP3	2.62e-32	-0.00858615	0.061	0.158	7.4e-29	0.792813	0.808273
INPP5D	4.16e-59	-0.008634	0.018	0.998	1.18e-55	0.0864165	0.0958372
CT69	1.06e-42	-0.00877776	0	0.821	3.01e-39	0	0.00881639
DPYSL5	0.543649	-0.00882489	0	0.19	1	0	0.00886395
MMP9	5.28e-47	-0.00882686	0	0.844	1.49e-43	0	0.00886594
PIEZO2	0.0152868	-0.00884255	0	0.063	1	0	0.00888176
SCIN	5.01e-61	-0.00886716	0.009	0.995	1.42e-57	0.0659544	0.0754484
CHODL	0.386027	-0.00888962	0	0.004	1	0	0.00892925
MT1H	0.652379	-0.00893712	0	0.002	1	0	0.00897718
CABLES1	0.000192733	-0.00907502	0	0.002	0.545049	0	0.00911633
PI3	4.09e-05	-0.00909312	0	0.132	0.115807	0	0.00913459
ZNF469	7.53e-21	-0.00915708	0	0.002	2.13e-17	0	0.00919913
HS3ST2	0.0181455	-0.00921657	0	0.389	1	0	0.00925918
LSMEM2	1.44e-08	-0.00927601	0	0.011	4.07e-05	0	0.00931917
KCTD8	1.29e-45	-0.00929622	0	0.83	3.65e-42	0	0.00933957
AC009404.1	1.68e-51	-0.00934712	0	0.944	4.74e-48	0	0.00939094
MGAT4A	5.78e-55	-0.00955612	0.018	0.98	1.64e-51	0.198574	0.210083
CLSTN2	3.27e-16	-0.0096274	0	0.011	9.24e-13	0	0.00967389
SOX10	1.31e-32	-0.00979519	0.044	0.154	3.72e-29	0.636626	0.652736
PCDHGB7	0.0398589	-0.00979856	0	0.025	1	0	0.00984672
ADAP2	8.33e-41	-0.00980441	0	0.786	2.36e-37	0	0.00985263
ABCC3	0.839871	-0.0100265	0	0.004	1	0	0.0100769
ADARB2-AS1	2.63e-20	-0.01006	0	0.025	7.45e-17	0	0.0101107
AC108463.3	9.81e-12	-0.0100691	0	0.491	2.77e-08	0	0.0101199
CD8B	4.18e-49	-0.0101775	0	0.868	1.18e-45	0	0.0102295
AC007952.4	1.75e-42	-0.0102423	0.026	0.929	4.96e-39	0.26721	0.280256
QPCT	0.290479	-0.0102677	0	0.004	1	0	0.0103206
LRRTM4	7.65e-55	-0.010378	0.009	0.034	2.16e-51	0.157769	0.169846
GJA1	3.58e-05	-0.0106036	0	0.004	0.101117	0	0.01066
SUSD1	5.29e-52	-0.010681	0	0.9	1.5e-48	0	0.0107383
UNC93B1	8.02e-56	-0.0108131	0.026	0.993	2.27e-52	0.216233	0.229456
CTSW	5e-48	-0.0108233	0	0.857	1.41e-44	0	0.0108821
AC112496.1	1.3e-35	-0.0108358	0	0.018	3.69e-32	0	0.0108947
HS3ST3A1	0.00501016	-0.0110558	0	0.12	1	0	0.0111171
SEC14L5	3.56e-13	-0.0111849	0	0.612	1.01e-09	0	0.0112476
ITGA5	8.31e-12	-0.0114179	0	0.324	2.35e-08	0	0.0114834
ARVCF	6.81e-13	-0.0114504	0	0.018	1.93e-09	0	0.0115162
HAUS6	0.567323	-0.0117809	0.009	0.469	1	0.15072	0.164357
HTRA4	3.94e-37	-0.0117912	0	0.741	1.11e-33	0	0.011861
PROS1	0.00129335	-0.0118028	0.009	0.205	1	0.0641692	0.0768038
KCNIP1	5.81e-12	-0.0119097	0	0.005	1.64e-08	0	0.0119809
BCL11B	1.77e-51	-0.0119138	0.053	1	4.99e-48	0.625871	0.645357
FGFBP2	4.75e-50	-0.0119894	0	0.875	1.34e-46	0	0.0120616
SLC17A7	0.794505	-0.0121621	0	0.002	1	0	0.0122364
MIR3142HG	5.94e-56	-0.0123677	0	0.931	1.68e-52	0	0.0124445
LINC01588	1.82e-49	-0.0123957	0	0.899	5.16e-46	0	0.0124729
BLK	5.7e-12	-0.012403	0	0.321	1.61e-08	0	0.0124802
ZNF536	4.34e-29	-0.0125276	0	0.674	1.23e-25	0	0.0126064
TEAD4	0.0166513	-0.0125819	0	0.054	1	0	0.0126614
HIC1	7.1e-62	-0.0127008	0	0.986	2.01e-58	0	0.0127818
PDLIM1	3.18e-61	-0.0127733	0.009	0.998	8.98e-58	0.116339	0.130689
NNMT	3.09e-07	-0.0129251	0	0.002	0.00087448	0	0.013009
RNASEH2A	0.0795933	-0.0129366	0.009	0.446	1	0.113186	0.127681
NANOS1	4.16e-19	-0.0129933	0.018	0.239	1.18e-15	0.114525	0.129101
CDH11	1.2e-47	-0.013056	0.009	0.02	3.39e-44	0.122513	0.137265
NPAS3	6.93e-57	-0.0130642	0.009	0.029	1.96e-53	0.0933184	0.107695
FCGBP	1.73e-16	-0.0130955	0	0.415	4.9e-13	0	0.0131816
NRM	1.68e-46	-0.0131535	0.009	0.076	4.74e-43	0.100596	0.115168
FOXC1	0.0337626	-0.0133402	0	0.067	1	0	0.0134296
CAVIN3	0.0295613	-0.0133954	0	0.129	1	0	0.0134856
LONRF3	1.1e-26	-0.0135678	0	0.014	3.12e-23	0	0.0136603
TNF	1.91e-57	-0.0136209	0.026	1	5.4e-54	0.252308	0.269482
TMEM204	3.46e-06	-0.0137839	0	0.091	0.009796	0	0.0138793
CAVIN2	0.139089	-0.0138157	0	0.036	1	0	0.0139116
COL9A1	0.000502035	-0.0138636	0	0.007	1	0	0.0139602
HM13	0.0965995	-0.0140108	0.035	0.569	1	0.433519	0.453745
SH3RF3-AS1	1.13e-53	-0.0140361	0	0.009	3.21e-50	0	0.014135
LRAT	5.21e-42	-0.0141421	0	0.065	1.47e-38	0	0.0142426
COL12A1	0.000517949	-0.0143777	0	0.004	1	0	0.0144816
AL133467.1	7.87e-05	-0.0145514	0	0.223	0.222452	0	0.0146578
AC026369.3	3.74e-18	-0.0146581	0	0.447	1.06e-14	0	0.014766
RFC2	6.04e-35	-0.0147531	0.026	0.138	1.71e-31	0.296822	0.316096
B4GALT6	1.3e-56	-0.0147818	0	0.011	3.69e-53	0	0.0148916
SPART-AS1	0.00022001	-0.014917	0	0.002	0.622189	0	0.0150288
CD93	8.37e-32	-0.0151349	0	0.007	2.37e-28	0	0.01525
TMEM47	1.61e-13	-0.0151557	0	0.013	4.57e-10	0	0.0152712
IL1RN	0.000289214	-0.0152082	0	0.143	0.817896	0	0.0153244
WNT5A	0.000647383	-0.0153355	0	0.082	1	0	0.0154537
SLC14A1	5.25e-60	-0.0153714	0	0.967	1.49e-56	0	0.0154902
CLMN	0.070873	-0.0154709	0	0.181	1	0	0.0155912
HAVCR2	1.52e-59	-0.0154728	0.018	1	4.31e-56	0.200072	0.218785
DTL	3.65e-17	-0.0157038	0.009	0.089	1.03e-13	0.126397	0.144225
CYFIP1	1.11e-20	-0.0158208	0.009	0.221	3.13e-17	0.113186	0.130938
CMKLR1	0.13514	-0.0159975	0	0.107	1	0	0.0161261
NPPC	4.56e-09	-0.0160705	0	0.022	1.29e-05	0	0.0162003
GLT8D2	8.12e-42	-0.0161511	0	0.005	2.3e-38	0	0.0162822
TNFRSF13C	9.76e-26	-0.0162155	0	0.583	2.76e-22	0	0.0163477
PPARG	3.57e-63	-0.0162385	0	0.995	1.01e-59	0	0.016371
COL1A1	0.14136	-0.0162823	0	0.002	1	0	0.0164156
GRID2	1.61e-39	-0.0163089	0	0.002	4.55e-36	0	0.0164427
KLRD1	1.45e-48	-0.016494	0	0.862	4.11e-45	0	0.0166308
ANGPTL4	1.25e-39	-0.0165711	0	0.004	3.54e-36	0	0.0167092
RGS5	4.25e-22	-0.0170437	0	0.774	1.2e-18	0	0.0171898
PLVAP	0.605776	-0.0170743	0	0.004	1	0	0.0172209
SORCS3	0.0105763	-0.0171509	0	0.002	1	0	0.0172988
TMPO-AS1	8.22e-26	-0.0171766	0	0.143	2.32e-22	0	0.0173249
NEBL	0.00278543	-0.0172146	0	0.004	1	0	0.0173636
ACSBG1	0.250956	-0.0172547	0	0.005	1	0	0.0174044
LSMEM1	6.83e-34	-0.017487	0	0.853	1.93e-30	0	0.0176408
IRX5	1.42e-14	-0.0175619	0	0.004	4.03e-11	0	0.017717
PCDHB4	1.36e-21	-0.0175913	0	0.033	3.85e-18	0	0.017747
SEPTIN10	6.06e-50	-0.017607	0.026	0.06	1.71e-46	0.264757	0.287223
AL139393.3	1.59e-57	-0.0176698	0.009	0.025	4.5e-54	0.152027	0.172564
CACNB2	1	-0.0178137	0	0.004	1	0	0.0179733
FUT8	3.1e-27	-0.0180205	0.009	0.178	8.77e-24	0.129571	0.15011
LUZP2	0.00636156	-0.0180998	0	0.025	1	0	0.0182646
LXN	2.58e-58	-0.0181749	0.009	0.975	7.31e-55	0.0641692	0.0836873
LINC00309	5.51e-37	-0.0183571	0	0.732	1.56e-33	0	0.0185267
SOCS2	0.00335907	-0.0184153	0	0.076	1	0	0.0185859
TMEM132E	0.00631028	-0.0185264	0	0.005	1	0	0.0186991
PCDHB14	0.000552102	-0.018532	0	0.014	1	0	0.0187048
SKA1	3.71e-09	-0.0187079	0	0.025	1.05e-05	0	0.018884
AP000692.2	0.438731	-0.0187448	0	0.203	1	0	0.0189216
MMP28	0.0082	-0.0189248	0	0.002	1	0	0.0191051
COLEC12	0.277008	-0.0189996	0	0.058	1	0	0.0191812
FGR	6.09e-17	-0.0190743	0	0.424	1.72e-13	0	0.0192574
RAD51	4.03e-06	-0.0191945	0	0.005	0.0114106	0	0.0193799
LYVE1	0.652379	-0.0192104	0	0.002	1	0	0.0193961
LINC00578	1	-0.0193451	0	0.002	1	0	0.0195334
IGFBP4	1.02e-47	-0.0195195	0.009	0.042	2.89e-44	0.0641692	0.0851453
MYCN	2.3e-34	-0.0195901	0	0.027	6.49e-31	0	0.0197833
PHLDA2	3.78e-50	-0.0196467	0	0.895	1.07e-46	0	0.019841
MMD	2.01e-47	-0.0198467	0.026	0.072	5.69e-44	0.292866	0.318782
SNTB1	0.102204	-0.0198583	0	0.179	1	0	0.0200568
FST	0.747739	-0.0199388	0	0.005	1	0	0.0201389
OLFML2A	0.652379	-0.0199729	0	0.002	1	0	0.0201737
ARC	8.26e-48	-0.0201927	0.026	0.071	2.34e-44	0.204909	0.229487
KLRK1	1.18e-35	-0.0203706	0	0.824	3.33e-32	0	0.0205795
TREM1	0.0333454	-0.0203854	0	0.043	1	0	0.0205946
MSMO1	0.0300975	-0.0205182	0.018	0.574	1	0.258716	0.284809
HSPG2	5.69e-25	-0.0205997	0	0.005	1.61e-21	0	0.0208133
HSD17B4	0.129705	-0.0206487	0.035	0.471	1	0.394595	0.423691
LYN	6.11e-53	-0.0208018	0.018	0.971	1.73e-49	0.26704	0.293673
DEPP1	0.000114495	-0.0208309	0	0.417	0.323793	0	0.0210494
ADGRE2	1	-0.020849	0	0.15	1	0	0.0210679
NID1	0.652379	-0.0208703	0	0.002	1	0	0.0210896
METTL7B	0.000517949	-0.0209203	0	0.107	1	0	0.0211407
PIF1	1.27e-44	-0.0209576	0	0.862	3.59e-41	0	0.0211787
SYT6	0.342001	-0.0210922	0	0.025	1	0	0.0213162
FAM110D	1.09e-07	-0.0211029	0	0.002	0.000306932	0	0.0213271
ARHGAP20	0.902744	-0.0211244	0	0.053	1	0	0.0213491
INPP5F	5.88e-51	-0.021171	0.018	0.96	1.66e-47	0.124045	0.148096
SESN3	0.0128944	-0.0212656	0.009	0.397	1	0.124779	0.148954
XRCC2	2.09e-28	-0.0214283	0	0.004	5.92e-25	0	0.0216596
MT1G	2.8e-07	-0.0214613	0	0.004	0.000791687	0	0.0216932
ZEB2-AS1	0.636173	-0.0215256	0	0.147	1	0	0.0217589
CYB5D1	0.00022966	-0.0215646	0	0.522	0.649479	0	0.0217988
BLNK	1.36e-11	-0.0217391	0	0.308	3.83e-08	0	0.0219771
PDPN	0.0328929	-0.0217723	0	0.116	1	0	0.0220111
AC113143.3	0.0827421	-0.0221847	0	0.031	1	0	0.0224326
TNFAIP6	1.11e-08	-0.0224982	0	0.328	3.13e-05	0	0.0227532
AC020916.1	1.21e-47	-0.0225228	0.07	1	3.43e-44	0.817257	0.858651
GALR1	2.5e-26	-0.0225386	0	0.004	7.06e-23	0	0.0227945
PCDH18	2.43e-49	-0.0227333	0	0.009	6.88e-46	0	0.0229937
CAMK1G	0.308941	-0.0229121	0	0.009	1	0	0.0231766
ICAM5	6.39e-11	-0.0229888	0	0.268	1.81e-07	0	0.0232551
VSTM2B	2.82e-36	-0.0233814	0.009	0.116	7.97e-33	0.1592	0.186623
AC108134.2	0.00222161	-0.0233984	0	0.576	1	0	0.0236743
SRXN1	1.33e-12	-0.0234016	0.009	0.716	3.76e-09	0.105559	0.131736
CD34	3.35e-34	-0.0234879	0	0.712	9.47e-31	0	0.0237659
MMP2	2.05e-07	-0.0235059	0.009	0.636	0.00058073	0.0788134	0.104472
ECM1	0.0379181	-0.0235114	0	0.002	1	0	0.02379
SORBS2	1.85e-54	-0.0235702	0	0.946	5.24e-51	0	0.0238502
MXRA8	6.24e-17	-0.0236645	0	0.016	1.77e-13	0	0.0239467
PLAU	0.771357	-0.0236863	0	0.13	1	0	0.0239691
BCL6B	0.000120794	-0.0237683	0	0.004	0.341606	0	0.0240531
FOXD3	3.3e-19	-0.0239102	0	0.018	9.32e-16	0	0.0241984
CCR1	8.1e-08	-0.0240653	0	0.281	0.000229067	0	0.0243572
HECW2	1.24e-44	-0.0240674	0	0.014	3.5e-41	0	0.0243594
TLR7	2.59e-14	-0.0241339	0	0.37	7.33e-11	0	0.0244275
SGO1	0.60884	-0.0241786	0.009	0.464	1	0.116339	0.143659
SLC8A1	0.000152555	-0.0241808	0	0.293	0.431427	0	0.0244755
NXPH4	2.99e-38	-0.0242208	0	0.009	8.46e-35	0	0.0245165
F13A1	5.59e-14	-0.0244558	0	0.362	1.58e-10	0	0.0247573
ZNF462	5.73e-54	-0.024492	0.009	0.042	1.62e-50	0.0730385	0.0996439
CD109	0.497935	-0.0244946	0	0.02	1	0	0.0247971
EDNRB	0.00127951	-0.0245611	0	0.188	1	0	0.0248652
ZAP70	1.91e-57	-0.0245835	0.026	1	5.4e-54	0.188751	0.218337
EGR3	2.15e-43	-0.0246927	0	0.908	6.09e-40	0	0.0250001
FAM110C	0.000440301	-0.0247343	0	0.007	1	0	0.0250428
LINC00926	0.0300675	-0.0247865	0	0.371	1	0	0.0250962
SLC1A2	0.0213306	-0.0249373	0	0.004	1	0	0.0252508
HLX	0.299982	-0.0249777	0	0.12	1	0	0.0252923
C21orf58	9.29e-06	-0.0252615	0	0.623	0.0262849	0	0.0255833
SIX1	1.05e-31	-0.0254077	0	0.002	2.96e-28	0	0.0257333
LINC00921	2.02e-23	-0.0254927	0	0.661	5.71e-20	0	0.0258205
RAB3B	0.000180269	-0.0258364	0	0.004	0.509802	0	0.026173
LINC01551	2.21e-52	-0.0259214	0	0.005	6.25e-49	0	0.0262603
INHBA	2.88e-09	-0.0259929	0	0.016	8.13e-06	0	0.0263337
CDC6	1.68e-27	-0.0260066	0	0.056	4.76e-24	0	0.0263477
LINC02158	8.02e-08	-0.0261101	0	0.002	0.000226751	0	0.026454
SAMD11	3.03e-06	-0.0261676	0	0.005	0.0085746	0	0.0265129
HIST1H2BG	5.35e-09	-0.0262827	0	0.672	1.51e-05	0	0.0266311
DLK2	6.45e-32	-0.0263644	0	0.004	1.82e-28	0	0.026715
PAWR	0.000105641	-0.0264186	0	0.129	0.298753	0	0.0267707
DNAAF1	0.000105113	-0.0264308	0	0.217	0.297261	0	0.0267831
UTRN	1.88e-57	-0.0264408	0.026	1	5.31e-54	0.282259	0.316615
PARD6G-AS1	3.76e-45	-0.0266207	0	0.014	1.06e-41	0	0.0269782
PACS2	3.12e-37	-0.0266229	0.079	0.951	8.82e-34	0.811511	0.860387
ARX	6.8e-07	-0.0266292	0	0.004	0.00192227	0	0.0269869
FSTL1	1.13e-48	-0.0266919	0	0.016	3.19e-45	0	0.0270513
EDNRA	0.0992593	-0.0268091	0	0.004	1	0	0.0271717
CDH6	0.115815	-0.0269113	0	0.007	1	0	0.0272766
GCNA	0.579848	-0.026985	0	0.317	1	0	0.0273524
AL645608.7	0.00208799	-0.027032	0	0.007	1	0	0.0274007
AL358473.1	8.82e-39	-0.0270382	0	0.013	2.5e-35	0	0.027407
GLDN	9.81e-07	-0.0272519	0	0.216	0.00277515	0	0.0276266
NKAIN3	0.0788005	-0.0273312	0	0.005	1	0	0.0277081
ITGA1	4.79e-32	-0.0273987	0	0.83	1.35e-28	0	0.0277775
DAPL1	0.0318385	-0.0274817	0.009	0.44	1	0.148425	0.180424
AC090617.10	2.86e-05	-0.0275032	0	0.005	0.0810012	0	0.0278849
HSD11B1	0.0984743	-0.0276192	0	0.024	1	0	0.0280041
ZNF577	2.95e-38	-0.0276628	0	0.109	8.34e-35	0	0.028049
AC090559.2	1	-0.027675	0	0.176	1	0	0.0280615
ENPP1	5.8e-23	-0.0278251	0	0.011	1.64e-19	0	0.0282158
PTPN6	1.57e-59	-0.0279637	0.018	1	4.43e-56	0.176694	0.210063
E2F7	0.168434	-0.0281939	0	0.007	1	0	0.0285951
AL391807.1	1.12e-18	-0.0283611	0.009	0.761	3.18e-15	0.0659544	0.0966188
AKR1C3	0.205659	-0.0284842	0	0.147	1	0	0.0288938
FAT3	0.0128403	-0.0285184	0	0.004	1	0	0.0289289
CETP	0.0788005	-0.0286171	0	0.005	1	0	0.0290305
RAB31	8.91e-09	-0.0288517	0.026	0.688	2.52e-05	0.493461	0.537178
PLEK	2.47e-59	-0.0291051	0.018	0.998	6.98e-56	0.153096	0.187151
PKD2L2	0.131229	-0.0291945	0	0.033	1	0	0.0296248
USP53	2.99e-18	-0.0298434	0	0.752	8.44e-15	0	0.0302931
GPX8	0.652379	-0.0299431	0	0.002	1	0	0.0303959
PDLIM4	3.99e-26	-0.0300782	0	0.627	1.13e-22	0	0.0305351
SLC22A17	1.09e-32	-0.0302602	0.053	0.154	3.09e-29	0.705385	0.757779
TK1	1.79e-48	-0.0303854	0.009	0.04	5.06e-45	0.137061	0.172142
USH1C	0.162136	-0.0303857	0	0.022	1	0	0.0308521
ADCY4	0.0393226	-0.0303934	0	0.036	1	0	0.03086
RXRG	5.33e-12	-0.0309164	0	0.018	1.51e-08	0	0.0313993
ENKUR	5.88e-29	-0.0312495	0	0.033	1.66e-25	0	0.0317429
LINC01102	8.9e-14	-0.0314129	0	0.029	2.52e-10	0	0.0319115
PPARGC1A	0.0221701	-0.03157	0	0.087	1	0	0.0320737
DLL1	3.48e-18	-0.0319529	0	0.098	9.85e-15	0	0.0324689
ETS2	1.77e-33	-0.032311	0.018	0.145	5.01e-30	0.227651	0.267966
F5	0.334452	-0.0323629	0	0.004	1	0	0.0328923
ABI3	1.1e-58	-0.0325045	0.018	0.996	3.12e-55	0.0906056	0.126638
PAICS	3.56e-41	-0.0326145	0.018	0.103	1.01e-37	0.384593	0.430496
BTG3	5.3e-38	-0.0326894	0.044	0.922	1.5e-34	0.807016	0.867063
CCDC74A	5.33e-40	-0.0327676	0	0.014	1.51e-36	0	0.0333104
RCAN1	6.67e-23	-0.03281	0.053	0.835	1.89e-19	0.727647	0.785271
KIF15	2.73e-28	-0.0329087	0	0.011	7.73e-25	0	0.0334562
HPR	0.000268341	-0.0329948	0	0.004	0.758868	0	0.0335452
AL034397.3	0.00010479	-0.0332102	0	0.12	0.296346	0	0.0337678
COX6A2	2.43e-36	-0.0334021	0	0.049	6.86e-33	0	0.0339662
NRN1	3.42e-30	-0.0334162	0	0.016	9.66e-27	0	0.0339808
CDCA5	1.42e-36	-0.0336698	0	0.022	4.03e-33	0	0.034243
IGF1	6.35e-06	-0.0336736	0	0.306	0.0179589	0	0.0342469
TGFBR2	1.91e-57	-0.0337859	0.026	1	5.4e-54	0.338603	0.384602
ACVRL1	0.000971172	-0.0341422	0	0.089	1	0	0.0347317
TMEM255A	2.08e-26	-0.0343804	0	0.109	5.89e-23	0	0.0349783
NECAB1	7.65e-22	-0.0344407	0	0.658	2.16e-18	0	0.0350406
SNAI1	8.04e-64	-0.0344835	0	1	2.27e-60	0	0.035085
INAFM1	2.64e-20	-0.0344896	0.009	0.223	7.48e-17	0.0463878	0.0831069
AC253572.2	9.06e-59	-0.0347304	0	0.957	2.56e-55	0	0.0353405
CREG2	0.020648	-0.0347365	0	0.047	1	0	0.0353469
UBD	5.79e-59	-0.0347834	0.009	0.976	1.64e-55	0.0232677	0.0594867
AC004540.2	0.605776	-0.0348906	0	0.009	1	0	0.0355064
PIANP	2.89e-57	-0.0350385	0	0.027	8.18e-54	0	0.0356596
ENDOD1	0.000589786	-0.0352392	0.044	0.629	1	0.506537	0.560573
ABCB1	5.85e-63	-0.03532	0	0.993	1.65e-59	0	0.0359512
TRPM8	0.0379685	-0.0353784	0.009	0.52	1	0.0498972	0.0877057
LPAR5	0.597569	-0.0354632	0	0.299	1	0	0.0360995
KIAA1257	1	-0.0355485	0	0.002	1	0	0.0361879
ECSCR	0.0068047	-0.0356577	0	0.004	1	0	0.036301
PARM1	0.000815132	-0.035694	0	0.096	1	0	0.0363387
CLEC14A	0.12964	-0.0357249	0	0.009	1	0	0.0363707
CDCA2	0.581602	-0.0357866	0	0.025	1	0	0.0364347
RGL1	1.44e-26	-0.0359064	0.009	0.821	4.08e-23	0.0365193	0.0744132
HIST1H1D	1.78e-51	-0.0360484	0.053	1	5.03e-48	0.602638	0.661465
AHNAK	1.87e-51	-0.0360879	0.053	1	5.29e-48	0.550177	0.607142
CD300A	9.69e-45	-0.0362745	0	0.832	2.74e-41	0	0.0369404
ARL5B	1.64e-09	-0.0362959	0.009	0.685	4.64e-06	0.126397	0.168031
GAPT	2.37e-06	-0.0365842	0	0.187	0.00669245	0	0.0372616
MYC	2.51e-43	-0.0368874	0.018	0.092	7.11e-40	0.274391	0.322278
LKAAEAR1	1.13e-25	-0.0369664	0	0.005	3.21e-22	0	0.0376582
FXYD2	2.94e-08	-0.0372069	0	0.636	8.32e-05	0	0.0379077
GFRA2	1.56e-19	-0.0372096	0	0.694	4.42e-16	0	0.0379106
PLSCR1	8.97e-31	-0.0372192	0.018	0.857	2.54e-27	0.222308	0.268658
ZIC1	0.421776	-0.0373102	0	0.065	1	0	0.0380149
AC016134.1	0.197591	-0.0373409	0	0.132	1	0	0.0380468
TNFRSF4	4.38e-60	-0.0374494	0	0.982	1.24e-56	0	0.0381595
RASSF5	1.17e-61	-0.0376129	0.009	1	3.32e-58	0.0498972	0.090139
ACTN2	0.00711646	-0.0376206	0	0.112	1	0	0.0383372
TMEM119	0.189162	-0.0376462	0	0.214	1	0	0.0383638
MRC1	5.89e-24	-0.0376554	0	0.022	1.67e-20	0	0.0383733
NRIP1	6.52e-57	-0.0377111	0.009	0.025	1.84e-53	0.0775591	0.118971
ANOS1	6.35e-33	-0.0378581	0	0.743	1.8e-29	0	0.0385838
KIF18A	2.96e-22	-0.0379319	0	0.029	8.37e-19	0	0.0386605
RIPK2	4.2e-12	-0.0386406	0.009	0.297	1.19e-08	0.123723	0.167994
AL450306.1	5.95e-55	-0.038759	0	0.016	1.68e-51	0	0.0395199
SPAG5	0.000978723	-0.038914	0	0.109	1	0	0.0396811
KLHL32	7e-47	-0.0392601	0.009	0.074	1.98e-43	0.0839419	0.127344
ANKRD33B	0.0228069	-0.0392611	0	0.096	1	0	0.040042
LYL1	6.8e-62	-0.0395846	0	0.984	1.92e-58	0	0.0403785
MYOZ1	2.94e-57	-0.0404766	0	0.007	8.3e-54	0	0.041307
NRGN	6.09e-05	-0.0406262	0.009	0.022	0.172307	0.116339	0.162625
FIGN	1.87e-53	-0.0406856	0	0.027	5.29e-50	0	0.0415246
KCNIP4	0.052041	-0.0407092	0	0.004	1	0	0.0415492
ISYNA1	7.98e-51	-0.0407542	0	0.908	2.26e-47	0	0.041596
RRAS2	9.25e-12	-0.0412238	0.009	0.708	2.62e-08	0.122002	0.169222
LAT2	9.65e-20	-0.0413431	0	0.67	2.73e-16	0	0.0422096
DIAPH3	0.000120918	-0.0413941	0	0.009	0.341957	0	0.0422628
DHRS9	8.95e-16	-0.041523	0	0.4	2.53e-12	0	0.0423971
VPREB3	6.74e-09	-0.0417514	0	0.424	1.91e-05	0	0.0426352
EFHD2	1.88e-53	-0.0417863	0.044	1	5.32e-50	0.405943	0.465937
STAB1	5.75e-17	-0.0418269	0	0.029	1.63e-13	0	0.042714
FAM171A1	4.06e-23	-0.0419306	0	0.089	1.15e-19	0	0.0428221
PKMYT1	2.83e-52	-0.0421067	0	0.013	7.99e-49	0	0.0430057
FGFR1	2.29e-22	-0.0421311	0	0.025	6.48e-19	0	0.0430312
TCF19	6.05e-26	-0.0423552	0.009	0.774	1.71e-22	0.0498972	0.095321
MSN	8.73e-61	-0.0424063	0.009	0.996	2.47e-57	0.157485	0.207626
DOCK4	0.023188	-0.0425234	0.009	0.415	1	0.050617	0.0962563
LAYN	1.69e-50	-0.0425733	0.026	0.056	4.77e-47	0.148215	0.198154
TMC7	1.91e-14	-0.0425825	0	0.141	5.4e-11	0	0.0435021
CENPH	7.29e-38	-0.0430378	0	0.094	2.06e-34	0	0.0439774
MCM8	2.53e-53	-0.0433895	0	0.042	7.17e-50	0	0.0443445
PECAM1	8.73e-61	-0.0434988	0.009	0.996	2.47e-57	0.048571	0.0951892
ITGAX	5.33e-56	-0.0436079	0.009	0.964	1.51e-52	0.0251922	0.0708878
AL358472.4	1.76e-56	-0.0437578	0	0.962	4.98e-53	0	0.0447293
NT5E	1.39e-52	-0.0438371	0	0.036	3.93e-49	0	0.0448122
TYRO3	4.61e-21	-0.0440978	0.026	0.226	1.3e-17	0.295488	0.353894
ARHGEF26	1.08e-47	-0.0442465	0	0.051	3.05e-44	0	0.0452399
EXO1	6.82e-16	-0.0443105	0	0.005	1.93e-12	0	0.0453069
HIP1	1.45e-11	-0.0445869	0	0.299	4.1e-08	0	0.0455959
CNN3	7.92e-39	-0.0447969	0.044	0.118	2.24e-35	0.579329	0.651687
FILIP1L	7.12e-16	-0.0451035	0	0.699	2.01e-12	0	0.0461362
BAALC-AS1	7.08e-21	-0.0451289	0	0.009	2e-17	0	0.0461627
PPP2R3A	7.06e-52	-0.0455229	0	0.051	2e-48	0	0.046575
AC067930.8	3.27e-19	-0.0455491	0	0.703	9.26e-16	0	0.0466024
SNHG18	3.78e-51	-0.0458836	0.009	0.904	1.07e-47	0.0464861	0.0956213
E2F3	4.75e-30	-0.0464757	0.026	0.167	1.34e-26	0.458756	0.528153
NR2F2	7.31e-17	-0.0465844	0	0.002	2.07e-13	0	0.0476865
DENND5A	2.34e-23	-0.0467759	0.026	0.21	6.62e-20	0.418375	0.486297
UHRF1	3.08e-57	-0.0469493	0	0.009	8.72e-54	0	0.0480689
CHL1	0.00995515	-0.0469684	0	0.011	1	0	0.0480889
SEMA7A	3.97e-12	-0.0474767	0.009	0.712	1.12e-08	0.129571	0.184492
NCAPG	3.4e-13	-0.0476716	0	0.024	9.61e-10	0	0.0488262
DEPDC1	0.0265999	-0.0477588	0	0.011	1	0	0.0489176
CXCL14	3.44e-36	-0.0480692	0	0.007	9.74e-33	0	0.0492433
SLC16A10	4.05e-24	-0.0482764	0.009	0.096	1.14e-20	0.0631074	0.115689
RHBDF2	2.17e-63	-0.048446	0	0.996	6.15e-60	0	0.0496387
MYO1E	0.00590334	-0.0485164	0	0.272	1	0	0.0497126
CA10	2.65e-16	-0.0486682	0	0.011	7.49e-13	0	0.049872
RAB42	4.39e-52	-0.0486994	0.009	0.913	1.24e-48	0.0251922	0.0763542
SHISA9	1.88e-31	-0.048739	0	0.014	5.31e-28	0	0.0499463
KIAA1217	1.47e-26	-0.0488333	0	0.011	4.17e-23	0	0.0500453
NR2F1-AS1	6.09e-37	-0.0493734	0	0.013	1.72e-33	0	0.0506125
ADSSL1	0.0144277	-0.049423	0	0.413	1	0	0.0506647
ADAMTS1	3.38e-11	-0.0494572	0	0.04	9.55e-08	0	0.0507007
EPAS1	4.28e-20	-0.0496306	0	0.071	1.21e-16	0	0.0508828
DCLK1	9.8e-43	-0.0498864	0	0.016	2.77e-39	0	0.0511517
BMP2	1.31e-53	-0.0502092	0.018	0.043	3.71e-50	0.119903	0.177568
PLXDC1	0.00132733	-0.0502989	0	0.397	1	0	0.0515854
SH3GL3	4.86e-30	-0.05034	0.053	0.884	1.38e-26	0.387461	0.459093
FGF14	9.86e-29	-0.050558	0	0.17	2.79e-25	0	0.0518579
LAPTM4A	5.54e-18	-0.0506613	0.053	0.797	1.57e-14	0.579834	0.661933
TPM2	1.17e-13	-0.05074	0	0.007	3.31e-10	0	0.0520494
TTK	3.96e-51	-0.0511154	0	0.047	1.12e-47	0	0.0524443
PPP1R16B	1.67e-07	-0.0511766	0.018	0.667	0.00047179	0.200552	0.263591
CKS2	4.98e-21	-0.0511785	0.096	0.859	1.41e-17	1.49106	1.62186
PARD3	1.87e-53	-0.0512844	0	0.011	5.3e-50	0	0.0526222
CXCL13	1.86e-57	-0.0515001	0.026	1	5.27e-54	0.182471	0.244964
SEPTIN11	1.03e-58	-0.0515035	0.018	0.996	2.91e-55	0.138764	0.198951
PLOD2	6.59e-28	-0.0515062	0	0.043	1.86e-24	0	0.0528557
TMEM38A	5.15e-29	-0.0517791	0	0.016	1.46e-25	0	0.0531431
PARP2	3.58e-51	-0.0521688	0.009	0.054	1.01e-47	0.148677	0.210193
FAM89A	1.53e-08	-0.0523084	0	0.234	4.32e-05	0	0.0537007
HIST1H3B	1.36e-41	-0.0523384	0	0.895	3.84e-38	0	0.0537323
RND2	6.47e-13	-0.0525495	0.053	0.301	1.83e-09	0.494707	0.575354
MCHR1	3.16e-14	-0.0529733	0	0.016	8.93e-11	0	0.0544015
APLN	3.41e-36	-0.0532445	0	0.013	9.65e-33	0	0.0546875
KIAA0930	9.33e-40	-0.0534346	0.07	0.957	2.64e-36	0.721293	0.815772
IFNGR2	5.41e-47	-0.0534838	0.018	0.074	1.53e-43	0.223947	0.29119
SUSD3	1.91e-57	-0.0536377	0.026	1	5.4e-54	0.271834	0.341915
FAM167A	2.12e-48	-0.0536816	0	0.011	5.99e-45	0	0.0551485
PLEKHG1	1.69e-15	-0.0538048	0	0.527	4.79e-12	0	0.0552786
NCAM1	1.81e-25	-0.053928	0.061	0.201	5.13e-22	0.787583	0.88663
MIR503HG	1.97e-50	-0.0540215	0.009	0.051	5.58e-47	0.168691	0.233562
APC2	1.25e-46	-0.0541271	0.018	0.076	3.53e-43	0.29356	0.365507
HSPB2	1.66e-52	-0.0544629	0	0.045	4.7e-49	0	0.0559733
CD79A	1.38e-36	-0.0545547	0	0.732	3.91e-33	0	0.0560702
SNX10	8.59e-56	-0.0546703	0.018	0.984	2.43e-52	0.177153	0.2433
ANKRD28	4.17e-41	-0.0548105	0.026	0.922	1.18e-37	0.265074	0.336349
MYCL	7.19e-22	-0.054897	0	0.011	2.03e-18	0	0.0564318
CPNE5	0.0603834	-0.0549457	0	0.118	1	0	0.0564832
GAL3ST1	4.06e-36	-0.0550542	0.018	0.094	1.15e-32	0.142939	0.207627
PRELP	2.73e-45	-0.0551438	0	0.016	7.71e-42	0	0.0566926
KIF2C	0.0278861	-0.0552299	0	0.476	1	0	0.0567836
CP	0.0754539	-0.0552856	0	0.027	1	0	0.0568424
HLA-A	0.941816	-0.0553164	0.781	1	1	33.4462	35.4053
B3GAT1	9.9e-30	-0.0553953	0.088	0.913	2.8e-26	0.855529	0.961217
GLIPR1	4.7e-57	-0.0554266	0.026	0.998	1.33e-53	0.354406	0.431595
LINC00634	2.56e-54	-0.0555512	0	0.02	7.23e-51	0	0.0571231
B3GNT5	3e-19	-0.055719	0	0.214	8.48e-16	0	0.0573005
DLG2	2.39e-24	-0.0557623	0.009	0.806	6.76e-21	0.0464861	0.106498
NCKAP1L	3.15e-61	-0.0557875	0.009	0.998	8.91e-58	0.0788134	0.140708
GNLY	1.25e-60	-0.0557942	0	0.973	3.52e-57	0	0.05738
FAM131C	3.25e-17	-0.0558314	0	0.016	9.18e-14	0	0.0574194
THSD7A	5.27e-19	-0.0562229	0	0.013	1.49e-15	0	0.0578334
SPC24	3.64e-29	-0.0564377	0	0.06	1.03e-25	0	0.0580607
DDAH1	2.27e-12	-0.0564543	0	0.013	6.41e-09	0	0.0580783
JAG1	1.05e-57	-0.0568589	0.009	0.025	2.96e-54	0.0365193	0.0971624
CTNND2	2.52e-15	-0.0569797	0.018	0.27	7.12e-12	0.196684	0.26685
ARNT2	2.26e-50	-0.0575389	0.009	0.058	6.38e-47	0.122342	0.188814
AC097532.2	3.64e-35	-0.0575822	0	0.007	1.03e-31	0	0.0592723
RMI2	2.42e-11	-0.0576885	0	0.011	6.84e-08	0	0.0593849
FOXG1	2.82e-58	-0.0577106	0	0.007	7.99e-55	0	0.0594083
GTSE1	1.88e-35	-0.0578345	0	0.047	5.33e-32	0	0.0595396
SMIM3	4.26e-53	-0.0578796	0	0.045	1.21e-49	0	0.0595874
COL4A2	0.00113453	-0.0582445	0	0.009	1	0	0.0599742
SLC18B1	1.47e-07	-0.0583138	0	0.654	0.000416841	0	0.0600476
POU3F2	9.86e-25	-0.058861	0.009	0.045	2.79e-21	0.0365193	0.0993611
PDGFRA	0.00347973	-0.0591268	0	0.007	1	0	0.0609097
GNAZ	9.62e-35	-0.0593125	0	0.024	2.72e-31	0	0.0611068
DMXL2	3.89e-40	-0.059314	0.009	0.083	1.1e-36	0.157485	0.228217
MFAP4	2.89e-05	-0.0595537	0	0.014	0.0816173	0	0.0613628
PRKAR2B	9.34e-52	-0.0596538	0	0.042	2.64e-48	0	0.061469
CCND2-AS1	5.17e-54	-0.0597444	0	0.013	1.46e-50	0	0.0615652
CALCRL	1.52e-27	-0.0599146	0.009	0.779	4.3e-24	0.0762777	0.142733
NT5DC2	5.45e-43	-0.059951	0.009	0.092	1.54e-39	0.149182	0.220184
ATF5	0.305273	-0.0600864	0.009	0.469	1	0.134127	0.204362
CADM3	6.74e-26	-0.0601374	0	0.016	1.91e-22	0	0.0619824
YDJC	3.11e-10	-0.0601637	0.018	0.319	8.8e-07	0.20972	0.284735
GFPT2	3.12e-54	-0.0603185	0	0.011	8.84e-51	0	0.0621748
LRP1	3.57e-44	-0.0605803	0.026	0.089	1.01e-40	0.384123	0.470565
NAGK	4.2e-41	-0.0606705	0.044	0.938	1.19e-37	0.419232	0.508003
SLC4A4	3.53e-08	-0.0608749	0	0.036	9.98e-05	0	0.062766
LINC01411	7.03e-23	-0.0610413	0.009	0.797	1.99e-19	0.0762777	0.144022
NAAA	8.85e-42	-0.0611886	0.009	0.909	2.5e-38	0.0539479	0.120451
HAP1	1.91e-23	-0.0612921	0	0.016	5.39e-20	0	0.0632095
PSRC1	2.07e-09	-0.0613561	0.018	0.328	5.85e-06	0.200072	0.27601
PABPC5	8.21e-49	-0.0614481	0.009	0.065	2.32e-45	0.105559	0.175624
FXYD1	4.76e-47	-0.0617053	0.026	0.074	1.35e-43	0.233472	0.311981
NPW	3.8e-15	-0.0617498	0	0.02	1.08e-11	0	0.0636962
SRPX	1.37e-32	-0.0617882	0	0.024	3.87e-29	0	0.063737
FOXD3-AS1	2.23e-17	-0.062074	0	0.014	6.32e-14	0	0.0640411
OLFM2	5.31e-36	-0.0620858	0	0.129	1.5e-32	0	0.0640536
NRARP	1.31e-55	-0.0622831	0	0.962	3.71e-52	0	0.0642636
PTX3	3.56e-08	-0.0624538	0	0.007	0.000100725	0	0.0644453
HTATIP2	0.3425	-0.0628539	0.053	0.556	1	0.483855	0.580115
ENG	1.62e-15	-0.0629459	0	0.641	4.57e-12	0	0.0649692
PPP1R1C	6.12e-16	-0.0629886	0	0.011	1.73e-12	0	0.0650147
MND1	1.53e-19	-0.0630966	0	0.009	4.32e-16	0	0.0651297
EGFL7	5.81e-16	-0.0633265	0	0.56	1.64e-12	0	0.0653746
CDK19	1.41e-08	-0.0635543	0.035	0.692	4e-05	0.330906	0.418236
LINC01315	0.0256472	-0.0635771	0.018	0.576	1	0.168919	0.245649
KIF23	2.88e-16	-0.0637544	0.009	0.083	8.14e-13	0.0600406	0.129824
SOAT1	1.27e-51	-0.063867	0.009	0.957	3.58e-48	0.0788134	0.149962
SAP30	0.70939	-0.063939	0.053	0.538	1	0.604406	0.710341
AMPD3	1.97e-52	-0.0643969	0.009	0.96	5.56e-49	0.0232677	0.091331
GGT5	0.115458	-0.0646195	0	0.005	1	0	0.0667531
AL390755.1	5.08e-42	-0.0652449	0	0.011	1.44e-38	0	0.0674204
CKAP2L	0.500876	-0.0652816	0	0.46	1	0	0.0674596
PLK2	1.01e-08	-0.0654181	0.009	0.676	2.86e-05	0.105813	0.180572
FOXD1	4.97e-61	-0.065534	0.009	0.995	1.4e-57	0.0251922	0.0946275
TNFAIP8L3	4.88e-33	-0.0656245	0	0.007	1.38e-29	0	0.0678257
GIMAP7	1.55e-59	-0.065762	0.018	1	4.39e-56	0.314112	0.403435
FKBP10	1.11e-56	-0.0659442	0.009	0.029	3.15e-53	0.0641692	0.13671
EPN2	8.06e-41	-0.0661547	0.018	0.105	2.28e-37	0.267362	0.35404
RUNDC1	5.75e-06	-0.0662311	0	0.603	0.0162618	0	0.0684737
MCM5	2.93e-34	-0.0663586	0	0.848	8.3e-31	0	0.0686099
REXO5	1.32e-49	-0.066431	0	0.029	3.74e-46	0	0.0686873
FBLN5	1.52e-43	-0.0665667	0	0.888	4.29e-40	0	0.0688323
PRR11	3.21e-40	-0.0666638	0	0.027	9.09e-37	0	0.068936
AC091271.1	1.12e-08	-0.0673099	0.018	0.681	3.16e-05	0.147266	0.227147
SYNPO2L	3.95e-56	-0.0675727	0	0.018	1.12e-52	0	0.069908
SLN	8.56e-49	-0.067592	0	0.009	2.42e-45	0	0.0699286
AC068491.3	4.17e-62	-0.0676222	0	0.986	1.18e-58	0	0.069961
TAF9	6.1e-06	-0.0676766	0.035	0.379	0.0172622	0.33554	0.429053
[truncated: 763 more rows]

## Sheet: Supplementary Data 4
Supplementary Data 4. Differentially expressed genes (DEGs) that are upregulated or downregulated in T cells of TDL by comparing to T cells of glioma.
gene	p_val	avg_log2FC	pct.1	pct.2	p_val_adj	TDL	Glioma
GZMK	2.78e-17	1.4394	0.869	1	7.85e-14	23.889	8.17713
IFNG	0.704763	1.43793	0.492	0.969	1	5.40418	1.36376
PMAIP1	0.0699574	1.34316	0.574	1	1	4.5484	1.18694
TNFAIP3	1.45e-05	1.30427	0.72	1	0.0408995	8.5824	2.88017
TRBC1	0.733028	1.23315	0.567	1	1	9.11061	3.30092
TRBC2	1.49e-06	1.20753	0.783	1	0.00421328	11.2544	4.30624
CST7	5.22e-10	1.1844	0.805	1	1.48e-06	10.2473	3.9489
IL32	9.27e-16	1.16606	0.888	1	2.62e-12	26.9332	11.4481
HMGB2	0.023085	1.12403	0.611	0.985	1	3.89379	1.24533
CYTOR	3.53e-06	1.12098	0.697	1	0.00998577	4.74897	1.64327
GZMA	3.19e-11	1.1204	0.823	1	9.02e-08	12.7548	5.32677
CXCL13	2.39e-17	1.10837	0.261	1	6.76e-14	1.93937	0.363336
ALOX5AP	2.43e-06	1.08229	0.709	1	0.00688488	5.47876	2.05977
FYB1	5.71e-09	1.07775	0.779	1	1.62e-05	6.13464	2.38016
CRTAM	2.17e-05	1.07448	0.371	1	0.0613326	2.58807	0.703766
TTN	9.76e-73	1.03845	0.119	1	2.76e-69	1.6981	0.313567
BCL11B	0.00325677	1.01919	0.643	0.985	1	4.20729	1.56924
ZNF331	0.0401381	1.01324	0.635	1	1	6.80847	2.86858
DUSP5	0.114155	1.01296	0.458	0.985	1	2.83467	0.900195
RGS1	9.24e-10	1.0071	0.885	1	2.61e-06	18.5604	8.73218
AC020916.1	0.492161	0.968545	0.487	1	1	3.20687	1.1498
LCK	0.0120484	0.94117	0.601	1	1	2.93769	1.05079
FKBP5	0.376223	0.934216	0.547	1	1	3.20136	1.19868
TAGAP	0.522813	0.934129	0.538	1	1	3.42878	1.31784
DUSP2	4.36e-09	0.918902	0.908	1	1.23e-05	24.5891	12.5344
CLEC2B	0.671085	0.893484	0.545	1	1	3.81446	1.59169
CRIP1	1.21e-05	0.891039	0.739	1	0.0340972	6.4689	3.02742
CD3D	4.85e-10	0.889318	0.816	1	1.37e-06	9.43314	4.63253
HBB	1.96e-201	0.88041	0.035	0.862	5.54e-198	0.883098	0.022923
TUBA4A	0.00607289	0.877513	0.649	1	1	4.94463	2.23569
RUNX3	0.135705	0.864435	0.578	1	1	3.36159	1.39565
TRAC	4.22e-07	0.862729	0.808	1	0.00119212	9.0654	4.53507
FABP5	0.424914	0.854102	0.559	1	1	3.64688	1.5707
CD2	1.88e-06	0.851121	0.738	1	0.00533011	5.56611	2.63995
CORO1A	5.59e-10	0.828997	0.848	1	1.58e-06	9.69085	5.0181
SAMSN1	0.768959	0.822731	0.508	1	1	3.05948	1.29511
IL10	8.4e-57	0.819243	0.141	1	2.37e-53	1.01775	0.143539
CCL5	1.08e-09	0.811792	0.896	1	3.06e-06	26.0558	14.413
KLF6	0.000419021	0.810903	0.753	1	1	8.86523	4.62343
ISG20	0.00223161	0.786284	0.714	1	1	5.16181	2.57284
LGALS3	0.0304613	0.77619	0.608	1	1	3.3982	1.56814
PRDM1	0.952324	0.774332	0.523	1	1	3.25056	1.48513
IKZF1	0.02733	0.770854	0.443	1	1	2.46822	1.03262
AL499604.1	1.25e-06	0.769469	0.351	1	0.00353067	1.98147	0.749032
STK17B	0.0744675	0.767547	0.582	1	1	3.17204	1.45072
GPSM3	0.801614	0.757137	0.518	0.969	1	2.23925	0.916562
CD69	2.88e-06	0.749544	0.847	1	0.00815679	18.1589	10.3955
ZFP36L1	0.572045	0.731567	0.508	1	1	3.22263	1.54308
NR4A2	0.659472	0.724395	0.556	1	1	3.86286	1.94325
NR4A1	0.00451094	0.722559	0.436	1	1	2.97234	1.40732
AREG	7.91e-23	0.71724	0.2	0.938	2.24e-19	1.4858	0.51201
SLC38A1	1.01e-05	0.714971	0.357	0.985	0.0284991	1.47423	0.507341
IFITM1	0.38112	0.713796	0.569	1	1	3.20382	1.56313
CD7	0.0558693	0.705789	0.455	1	1	2.24638	0.99038
CD3G	0.000564669	0.705612	0.679	0.985	1	4.24925	2.21875
HCST	1.67e-06	0.697396	0.803	1	0.00472231	8.4357	4.81884
CD48	0.00306009	0.690399	0.687	1	1	4.20716	2.22679
CD3E	3.26e-08	0.682126	0.828	1	9.22e-05	8.13351	4.69242
ZFAND5	0.506331	0.681643	0.421	0.862	1	1.88932	0.801363
SMAP2	0.431916	0.680672	0.467	0.954	1	2.10724	0.938531
EIF4A3	0.322896	0.680184	0.437	0.892	1	2.05664	0.907604
SIT1	0.171112	0.676991	0.435	0.954	1	1.72476	0.704252
RAC2	3.15e-05	0.67376	0.747	1	0.0892021	5.37601	2.99693
HCLS1	0.00799508	0.672857	0.424	1	1	1.76069	0.731676
LIMS1	0.000104345	0.670622	0.317	0.892	0.295089	1.23564	0.404512
CYTIP	2.16e-05	0.669863	0.734	1	0.0611979	5.47983	3.073
VCAM1	3.26e-41	0.66942	0.173	1	9.22e-38	0.947996	0.224821
IL2RG	0.470633	0.666209	0.55	1	1	2.55535	1.24044
GMFG	0.267393	0.662821	0.581	1	1	2.86151	1.43909
ZFP36	0.000122991	0.660114	0.886	1	0.347818	17.6971	10.832
NABP1	4.68e-10	0.65488	0.314	0.985	1.32e-06	1.64765	0.681594
LSP1	0.000825615	0.645748	0.703	1	1	4.29467	2.38415
FOSB	0.0204445	0.645523	0.781	1	1	10.2475	6.19006
UTRN	3.55e-17	0.642705	0.255	0.985	1e-13	1.30855	0.478648
SOCS3	0.0148279	0.637679	0.436	1	1	1.91583	0.874136
CKS2	0.000978324	0.637412	0.399	0.969	1	1.95892	0.902189
HERPUD1	0.00706707	0.628077	0.72	1	1	6.75392	4.01708
MSN	0.00245539	0.619203	0.403	0.985	1	1.54684	0.658071
CREM	4.28e-10	0.613217	0.328	1	1.21e-06	2.15722	1.06399
IER5L	7.67e-14	0.611954	0.289	1	2.17e-10	1.44965	0.602833
PTPRC	7.26e-08	0.611586	0.829	1	0.000205399	7.55962	4.60207
TFRC	6.62e-11	0.609619	0.212	0.846	1.87e-07	0.894719	0.241741
PCED1B-AS1	0.972891	0.608744	0.525	1	1	2.38736	1.22132
BIRC3	8.82e-07	0.607547	0.353	1	0.0024951	1.95775	0.94121
SIGIRR	7.79e-07	0.601137	0.311	0.938	0.0022036	1.17914	0.436562
NFKBIZ	2.49e-15	0.595975	0.273	1	7.05e-12	1.1816	0.443337
CITED2	0.546281	0.594921	0.535	1	1	3.85006	2.21113
RGS2	0.0176992	0.590862	0.461	1	1	2.73604	1.48053
GIMAP4	6.97e-05	0.589745	0.384	1	0.19719	1.67027	0.77429
LBH	0.000661838	0.587946	0.41	1	1	1.79145	0.857121
KPNA2	0.0015474	0.587269	0.295	0.831	1	1.26717	0.509035
BTG3	0.0216447	0.585848	0.429	0.954	1	1.93233	0.953689
ZFP36L2	1.61e-05	0.58515	0.911	1	0.045492	21.9755	14.315
ATP1B3	0.00822425	0.574538	0.42	0.954	1	2.03769	1.03982
RHOH	0.00473557	0.570695	0.419	1	1	1.81922	0.898157
CD52	0.000313999	0.568618	0.755	1	0.887989	6.81978	4.27258
INPP4B	1.27e-28	0.553613	0.211	1	3.6e-25	0.80927	0.232676
CXCR4	3.41e-09	0.553514	0.932	1	9.66e-06	35.9148	24.1522
ARHGDIB	7.38e-06	0.553415	0.798	1	0.0208714	7.51194	4.80008
PIM3	6.3e-05	0.549633	0.395	1	0.178196	1.78443	0.902304
OASL	2.4e-23	0.547944	0.234	1	6.78e-20	1.03885	0.394562
HLA-DQA1	0.533384	0.536465	0.562	1	1	3.2014	1.89669
UGP2	2.26e-10	0.532965	0.239	0.877	6.39e-07	0.939737	0.340616
AC103591.3	4.63e-57	0.531464	0.141	1	1.31e-53	0.737578	0.202147
APBB1IP	9.59e-05	0.530699	0.395	1	0.271328	1.48936	0.723181
ITGB2	0.364149	0.51986	0.5	1	1	2.23372	1.25533
FXYD5	0.0990271	0.519662	0.469	1	1	1.94794	1.0563
CD84	1.49e-20	0.517807	0.244	1	4.21e-17	1.12666	0.485331
SLA	1.55e-08	0.511261	0.318	0.969	4.38e-05	1.53678	0.779827
KDM6B	4.5e-10	0.507852	0.321	1	1.27e-06	1.43577	0.713001
PPP1R15A	0.0119449	0.505249	0.668	1	1	5.21919	3.38166
STOM	6.2e-17	0.504265	0.248	0.969	1.75e-13	0.839227	0.296691
REL	6.05e-10	0.502467	0.324	1	1.71e-06	1.40399	0.696974
BHLHE40	7.79e-38	0.496329	0.181	1	2.2e-34	0.704961	0.208661
GZMH	0.000230607	0.494655	0.718	1	0.652156	7.44842	4.99611
MIR155HG	8.07e-34	0.493959	0.153	0.923	2.28e-30	0.645385	0.168345
LCP1	0.0351596	0.493867	0.604	0.985	1	3.1924	1.9771
XBP1	3.53e-07	0.49058	0.262	0.862	0.000997861	0.988135	0.415033
PRF1	2.74e-15	0.487718	0.271	0.985	7.75e-12	1.06536	0.472916
LCP2	3.79e-07	0.486821	0.328	0.969	0.00107295	1.17207	0.549977
SMC4	1.65e-26	0.483511	0.176	0.923	4.68e-23	0.69694	0.213711
UBE2S	0.0040188	0.482228	0.741	1	1	6.92533	4.67351
TGIF1	8e-13	0.479484	0.294	1	2.26e-09	1.21815	0.590936
GIMAP7	3.79e-07	0.4794	0.35	1	0.00107229	1.58073	0.851092
ZAP70	8.39e-29	0.478767	0.201	0.985	2.37e-25	0.844967	0.323931
STX11	4.35e-25	0.477676	0.223	1	1.23e-21	0.833136	0.316437
SDCBP	0.0335229	0.471578	0.453	0.954	1	2.25958	1.35073
GLIPR1	1.55e-09	0.471058	0.318	0.985	4.39e-06	1.33381	0.683693
IGKC	1.07e-198	0.47075	0.049	1	3.04e-195	0.961464	0.415372
EGR1	0.216126	0.470644	0.511	1	1	4.42115	2.91213
ARHGAP4	9.61e-24	0.46913	0.15	0.862	2.72e-20	0.636612	0.182289
TIPARP	6.43e-18	0.468989	0.225	0.938	1.82e-14	0.852774	0.338575
CKLF	0.195017	0.468536	0.497	1	1	2.16306	1.28594
MIR4435-2HG	5.53e-08	0.467135	0.331	0.985	0.000156289	1.3013	0.664762
GYPC	0.618736	0.465752	0.549	1	1	2.50051	1.5347
IPCEF1	2.74e-11	0.465207	0.288	0.969	7.75e-08	1.23934	0.622102
NEU1	4.68e-17	0.465028	0.231	0.938	1.32e-13	1.01742	0.461532
DNAJA4	4.51e-38	0.463512	0.158	0.954	1.28e-34	0.648244	0.195337
TESC	6.48e-23	0.461864	0.18	0.908	1.83e-19	0.549196	0.124791
CCL4	0.000281096	0.461452	0.895	1	0.79494	33.204	23.8408
ARPC1B	0.796024	0.456819	0.548	0.985	1	2.46371	1.52363
LITAF	1.72e-06	0.454642	0.376	1	0.00485234	1.70736	0.975537
IFITM2	0.508993	0.453523	0.511	1	1	2.6723	1.68173
SAP30	0.000155012	0.451763	0.201	0.738	0.438373	0.924277	0.406932
PHLDA1	0.000442415	0.448287	0.169	0.492	1	0.798703	0.318292
OCIAD2	4.98e-09	0.446637	0.318	0.985	1.41e-05	1.01354	0.477436
UCP2	0.0206222	0.443057	0.442	0.985	1	1.83521	1.08551
S100A10	0.0526027	0.443028	0.59	0.846	1	3.10936	2.0228
TRIM38	1.2e-37	0.441177	0.159	0.954	3.38e-34	0.601848	0.179814
PYHIN1	3.98e-19	0.439462	0.256	1	1.12e-15	0.982767	0.462111
TNFRSF1B	3.29e-16	0.436889	0.273	1	9.32e-13	1.03873	0.506059
LAPTM5	0.402849	0.436688	0.573	1	1	2.80415	1.81061
DNAJB4	1.54e-17	0.433735	0.267	1	4.35e-14	1.09602	0.551776
INTS6	0.0541433	0.433221	0.461	0.923	1	3.10744	2.042
TYROBP	1.95e-47	0.429733	0.159	1	5.51e-44	0.70544	0.266117
BTG2	0.0943949	0.428436	0.722	1	1	7.21748	5.10614
SNHG12	0.00237286	0.427647	0.254	0.538	1	0.936669	0.439862
FCMR	1.01e-21	0.425669	0.24	1	2.85e-18	0.887834	0.40548
BUB3	8.9e-08	0.425258	0.391	0.492	0.000251582	1.41664	0.799683
XAF1	2.52e-46	0.422126	0.133	0.938	7.14e-43	0.65102	0.232196
SMS	7.87e-09	0.4205	0.188	0.431	2.23e-05	0.57533	0.177032
APOBEC3G	0.522676	0.420216	0.51	1	1	2.33542	1.4926
DBF4	1.32e-30	0.418812	0.163	0.923	3.73e-27	0.541977	0.153461
MYL12A	1.1e-06	0.417059	0.83	1	0.00310816	10.8416	7.86876
DOCK2	6.67e-28	0.416869	0.198	0.969	1.89e-24	0.710257	0.281066
SH2D1A	9.54e-09	0.414484	0.335	1	2.7e-05	1.2505	0.688522
FAM111A	1.35e-24	0.413549	0.203	0.954	3.81e-21	0.774174	0.332004
RNASET2	4.03e-05	0.411886	0.391	1	0.11384	1.52151	0.895271
MIS18BP1	9.75e-07	0.411371	0.182	0.754	0.00275819	0.742598	0.310274
IQGAP2	5.29e-12	0.404814	0.304	1	1.5e-08	1.20005	0.66177
CD37	0.00458227	0.404261	0.701	1	1	4.10433	2.85695
ARHGAP18	2.99e-28	0.403963	0.187	0.954	8.45e-25	0.657258	0.252522
TGFB1	2.81e-06	0.403286	0.361	0.985	0.00794473	1.51825	0.904134
GADD45A	6.98e-06	0.400753	0.179	0.738	0.0197379	0.653229	0.252259
SRGN	2.5e-07	0.400509	0.892	1	0.000708382	20.2944	15.1324
CD4	3.32e-24	0.399971	0.229	1	9.39e-21	0.843159	0.396882
HBA2	0	0.399126	0.023	0.985	0	0.52856	0.159133
AL021155.5	8.27e-75	0.398292	0.087	0.923	2.34e-71	0.465332	0.11183
SPATS2L	1.07e-18	0.395238	0.257	1	3.02e-15	0.92198	0.461404
PLIN2	1.4e-06	0.394655	0.378	1	0.00394903	2.30831	1.51653
DEK	0.00767687	0.391036	0.37	0.6	1	1.41148	0.83895
CTSZ	5.13e-12	0.389485	0.301	1	1.45e-08	1.29942	0.755384
SPON2	2.94e-41	0.386539	0.167	0.985	8.31e-38	0.58274	0.210737
LDHA	0.108128	0.384657	0.453	0.938	1	1.98019	1.28271
ZDBF2	5.03e-92	0.382067	0.094	0.985	1.42e-88	0.3914	0.0676731
SFMBT2	1.67e-53	0.38084	0.148	1	4.72e-50	0.595392	0.225246
HIST1H1D	1.41e-23	0.379188	0.23	1	3.97e-20	0.993315	0.5326
RUNX2	3.32e-62	0.378475	0.133	1	9.39e-59	0.49164	0.147444
C12orf75	1.15e-20	0.376024	0.214	0.938	3.25e-17	0.688628	0.301187
RCSD1	2.62e-37	0.37491	0.184	1	7.4e-34	0.672411	0.289686
AHNAK	2.12e-12	0.373596	0.301	1	6e-09	1.38635	0.841918
RASSF5	3.36e-55	0.372117	0.144	1	9.5e-52	0.494635	0.154827
AL136987.1	9.85e-50	0.371766	0.126	0.938	2.79e-46	0.547348	0.195846
ERO1B	3.98e-05	0.368328	0.175	0.723	0.112652	0.613924	0.250275
RGCC	0.0145963	0.367339	0.436	0.892	1	3.63952	2.5966
JAML	1.74e-76	0.366799	0.115	1	4.91e-73	0.447272	0.122361
NCKAP1L	3.33e-49	0.365188	0.127	0.938	9.41e-46	0.489226	0.156187
ST8SIA4	9.62e-44	0.365144	0.168	1	2.72e-40	0.59267	0.236536
HIST1H3D	2.75e-33	0.362678	0.189	0.985	7.79e-30	0.739483	0.352831
CTSC	0.101143	0.35354	0.484	1	1	2.21495	1.51622
SH2D2A	4.87e-30	0.349932	0.189	0.969	1.38e-26	0.62047	0.271455
CD44	0.312388	0.347848	0.501	1	1	2.30345	1.5957
AC007952.4	3.43e-61	0.344232	0.122	0.969	9.7e-58	0.555186	0.225062
HBA1	9.18e-74	0.344007	0.012	0.492	2.6e-70	0.28451	0.0120012
C1QB	3.04e-12	0.341387	0.305	1	8.61e-09	1.63999	1.0837
CXCL8	5.27e-39	0.340872	0.179	1	1.49e-35	0.858024	0.467029
EVI2B	1.47e-07	0.340485	0.328	0.969	0.000415571	1.25443	0.780498
APOC2	3.15e-51	0.339732	0.153	1	8.92e-48	0.783376	0.409202
CTSS	5.61e-14	0.339205	0.286	1	1.59e-10	1.08816	0.65064
KLF2	6.5e-16	0.33746	0.289	1	1.84e-12	2.73336	1.95471
ANP32E	5.36e-15	0.335315	0.278	0.985	1.52e-11	0.968683	0.5604
YDJC	1.02e-06	0.332438	0.112	0.677	0.00289818	0.344446	0.0677499
NMB	0.000406995	0.332284	0.082	0.615	1	0.306624	0.0378225
NFKBID	2.79e-80	0.332265	0.111	1	7.88e-77	0.465573	0.164088
APOC1	0.957483	0.331179	0.676	1	1	7.12745	5.4604
EPSTI1	1.39e-25	0.330674	0.221	1	3.94e-22	0.752527	0.393548
PDLIM1	3.12e-47	0.329635	0.159	1	8.84e-44	0.469562	0.169386
ABI3	4.13e-48	0.328455	0.129	0.938	1.17e-44	0.394697	0.110721
HLA-DRB1	0.000309263	0.327165	0.817	1	0.874597	9.53691	7.39899
SELENOM	6.64e-13	0.321269	0.267	0.954	1.88e-09	0.842792	0.474908
RGS10	3.7e-06	0.317943	0.384	1	0.0104638	1.41248	0.935323
DOCK8	1.05e-10	0.317448	0.315	0.985	2.96e-07	1.32881	0.868841
ACP5	2.11e-64	0.317241	0.13	1	5.97e-61	0.401482	0.124835
LYZ	2.84e-50	0.316892	0.154	1	8.04e-47	0.719941	0.380764
GLRX	0.165798	0.31612	0.132	0.538	1	0.414217	0.135938
SAMD9L	2.8e-37	0.315525	0.16	0.954	7.92e-34	0.648165	0.324398
NAMPT	3.98e-23	0.31502	0.218	0.969	1.13e-19	0.830846	0.471706
WAS	2.64e-11	0.31492	0.313	1	7.45e-08	1.0494	0.647503
HSPB11	0.0015754	0.312504	0.252	0.769	1	0.825958	0.47034
H2AFY	0.698109	0.310614	0.25	0.631	1	0.902727	0.534167
HAVCR2	1.81e-47	0.308759	0.159	1	5.11e-44	0.668453	0.347001
TLE4	9.8e-43	0.306966	0.162	0.985	2.77e-39	0.700876	0.374886
IER3	6.9e-48	0.306667	0.158	1	1.95e-44	0.712872	0.38487
ARL4C	0.771421	0.30544	0.556	1	1	3.34221	2.5137
SLAMF7	2.76e-36	0.305256	0.185	1	7.8e-33	0.638422	0.325973
PSMB9	0.121453	0.303082	0.7	1	1	4.39126	3.36972
HLA-DQB1	0.760533	0.302986	0.581	1	1	3.44998	2.60703
ANXA1	9.87e-54	0.301718	0.129	0.954	2.79e-50	1.08799	0.693958
ATF3	4.82e-15	0.299735	0.293	1	1.36e-11	1.59324	1.10675
GAPDH	0.0375673	0.298392	0.854	0.954	1	14.0888	11.2696
GLA	4.55e-77	0.297033	0.096	0.954	1.29e-73	0.338712	0.0896109
ICOS	2.49e-50	0.296353	0.132	0.954	7.04e-47	0.492693	0.215512
HIST2H2AC	1.38e-41	0.291927	0.097	0.846	3.9e-38	0.337063	0.0921264
CD38	9.68e-63	0.290963	0.132	1	2.74e-59	0.455247	0.189455
RPA3	0.00733472	0.290446	0.186	0.523	1	0.554147	0.270747
IER2	0.0752004	0.288785	0.775	1	1	9.1665	7.32221
MIR29B2CHG	1.47e-84	0.287794	0.106	1	4.15e-81	0.421844	0.164708
GSTK1	0.145584	0.286513	0.475	0.954	1	2.02952	1.48384
C1QA	8.33e-15	0.285177	0.287	1	2.36e-11	1.55172	1.09404
OSTF1	2.24e-15	0.284507	0.231	0.923	6.33e-12	0.703331	0.398472
SEMA4D	4.61e-29	0.282184	0.213	1	1.3e-25	0.82901	0.504078
NAF1	5.69e-51	0.281275	0.103	0.892	1.61e-47	0.317165	0.083847
TRIM22	1.64e-17	0.276875	0.266	1	4.63e-14	1.13105	0.75892
ID2	0.0528338	0.273693	0.436	0.892	1	2.7307	2.08603
B4GALT1	8.83e-33	0.270366	0.198	1	2.5e-29	0.67622	0.389769
BAG3	1.82e-57	0.269125	0.141	1	5.16e-54	0.479556	0.227769
PARP1	7.84e-09	0.268689	0.282	0.431	2.22e-05	1.01322	0.671118
ARHGAP25	4.65e-42	0.267856	0.172	1	1.32e-38	0.65916	0.37802
MGAT4A	7.46e-70	0.267646	0.098	0.938	2.11e-66	0.348363	0.12005
FCER1G	9.41e-82	0.267509	0.104	0.985	2.66e-78	0.444998	0.200436
PFKFB3	1.69e-46	0.267494	0.147	0.969	4.78e-43	0.534725	0.27499
TUT7	4.69e-81	0.266967	0.11	1	1.33e-77	0.404052	0.166858
SYTL2	3.37e-94	0.265528	0.082	0.954	9.53e-91	0.32302	0.100613
GBP5	4.19e-37	0.265213	0.179	0.985	1.18e-33	0.703489	0.417432
HLA-DQA2	0.561649	0.265074	0.52	1	1	2.71612	2.09239
HOXB2	1.2e-125	0.262839	0.076	1	3.38e-122	0.241022	0.0343253
YWHAH	0.000854276	0.261461	0.198	0.723	1	0.705393	0.422712
MAFF	5.09e-56	0.256963	0.116	0.938	1.44e-52	0.39591	0.168164
ENC1	7.63e-22	0.255297	0.066	0.708	2.16e-18	0.240525	0.0393303
SUSD3	4.67e-32	0.25497	0.2	1	1.32e-28	0.615696	0.353961
IDH2	1.78e-05	0.254044	0.291	0.862	0.0503685	1.01315	0.688113
SERPINB9	1.8e-17	0.252584	0.211	0.908	5.1e-14	0.776023	0.490779
TPST2	5.45e-41	0.251668	0.144	0.938	1.54e-37	0.421093	0.193611
TNF	1.08e-62	0.251645	0.132	1	3.06e-59	0.738377	0.460129
AC092821.3	1.02e-21	0.251612	0.132	0.815	2.87e-18	0.465099	0.23062
PARP14	3.73e-41	0.249316	0.173	1	1.05e-37	0.700905	0.430963
FAM102A	3.05e-46	0.248333	0.154	0.985	8.64e-43	0.584488	0.33393
PABPC4	9.4e-07	0.247264	0.087	0.446	0.00265953	0.295297	0.0912778
PRKCQ-AS1	1.05e-41	0.246509	0.097	0.846	2.96e-38	0.346685	0.135165
HLA-DMA	1.06e-08	0.24556	0.345	1	3.01e-05	1.37857	1.0063
AC004687.1	2e-71	0.244954	0.115	0.985	5.64e-68	0.484755	0.2529
SIVA1	0.47204	0.2436	0.308	0.723	1	0.992114	0.68261
NCF1	4.67e-32	0.243509	0.199	1	1.32e-28	0.659254	0.401553
AL139246.5	0.0103366	0.243466	0.078	0.492	1	0.25871	0.0632495
CHMP1B	2.62e-14	0.243199	0.288	0.985	7.4e-11	1.21692	0.873007
PHACTR2	8.17e-99	0.242878	0.094	1	2.31e-95	0.316569	0.112577
PLEK	3.69e-36	0.240637	0.189	1	1.04e-32	0.6401	0.388134
CXCL10	8.89e-201	0.238914	0.044	0.954	2.51e-197	0.266724	0.0734003
STX4	0.598106	0.238823	0.121	0.554	1	0.393753	0.181117
CLIC1	0.00505302	0.237685	0.73	1	1	4.97759	4.06963
CKAP2	1.88e-23	0.237663	0.093	0.338	5.32e-20	0.30051	0.102986
OTULINL	5.23e-23	0.236663	0.072	0.723	1.48e-19	0.234403	0.0476449
GEM	2.18e-90	0.236656	0.045	0.831	6.16e-87	0.217324	0.0331553
ARHGAP26	1.47e-65	0.235165	0.11	0.954	4.14e-62	0.419763	0.206213
E2F3	1.22e-130	0.234014	0.034	0.185	3.45e-127	0.10127	-0.0636276
WTAP	0.0514911	0.227543	0.404	0.862	1	1.62294	1.24022
TNFSF10	1.75e-77	0.225424	0.09	0.938	4.95e-74	0.291885	0.105005
BARD1	1.35e-61	0.225049	0.07	0.231	3.81e-58	0.224253	0.0474294
PREX1	1.61e-22	0.224596	0.237	1	4.55e-19	0.937155	0.657885
HMGB1	0.0533496	0.224281	0.845	0.923	1	7.95022	6.66158
CD53	0.771471	0.223132	0.565	1	1	2.63006	2.10989
IER5	9.26e-13	0.221467	0.29	0.969	2.62e-09	1.20117	0.887927
ZEB1	0.343393	0.221152	0.119	0.585	1	0.45261	0.246166
PELI1	0.835964	0.220142	0.108	0.554	1	0.38647	0.190259
HMGCS1	2.41e-10	0.219794	0.095	0.415	6.83e-07	0.339045	0.149822
NFIL3	0.013165	0.219154	0.072	0.585	1	0.235607	0.0614718
CD82	1.44e-36	0.218737	0.172	0.969	4.07e-33	0.615526	0.38825
RGL4	2.41e-36	0.218291	0.18	0.985	6.82e-33	0.524686	0.310594
ITPKB	1.92e-104	0.217851	0.089	1	5.44e-101	0.313585	0.12948
P4HA1	1.45e-19	0.217417	0.069	0.369	4.09e-16	0.229904	0.0578454
TMEM106C	5.9e-16	0.216579	0.078	0.385	1.67e-12	0.236877	0.0644612
CYBA	6.11e-06	0.216402	0.871	1	0.0172869	9.96596	8.43851
STC1	2.39e-104	0.215898	0.034	0.815	6.77e-101	0.199605	0.0328724
RRM1	1.41e-100	0.212349	0.058	0.169	3.99e-97	0.163661	0.00439153
SOCS1	1.91e-05	0.21142	0.391	1	0.0540032	1.90685	1.51061
C1QC	1.77e-34	0.210752	0.196	1	5.02e-31	0.943013	0.678931
RFLNB	1.22e-114	0.209956	0.078	0.985	3.46e-111	0.255324	0.0853077
HIST1H1E	1.08e-46	0.209791	0.147	0.969	3.06e-43	0.7508	0.513851
SYNE2	0.000520965	0.208099	0.413	0.954	1	2.80312	2.29227
LMNB1	1.33e-78	0.203485	0.095	0.954	3.77e-75	0.294149	0.123904
TUBB4B	0.446205	0.202638	0.603	0.954	1	3.59194	2.99021
TUBA1C	0.00065881	0.202284	0.307	0.831	1	1.18107	0.895726
PARVG	1.35e-28	0.201451	0.205	0.985	3.83e-25	0.731016	0.505422
HERC1	4.87e-24	0.200267	0.144	0.846	1.38e-20	0.663029	0.447483
SQOR	4.84e-45	0.200014	0.143	0.954	1.37e-41	0.403752	0.222026
F2R	5.61e-15	0.199093	0.254	0.954	1.59e-11	0.962567	0.709588
BIN2	1.65e-20	0.197003	0.255	1	4.65e-17	0.90414	0.661097
MRPS6	1.27e-09	0.19686	0.241	0.862	3.59e-06	0.821092	0.588806
TGFBR2	4.21e-23	0.193927	0.219	0.969	1.19e-19	0.832837	0.602308
ELL2	0.00998979	0.191881	0.144	0.646	1	0.49429	0.308196
ADA2	3.13e-110	0.191739	0.085	1	8.84e-107	0.29459	0.133478
ARL5A	3.99e-25	0.191716	0.132	0.308	1.13e-21	0.424583	0.247313
SLAMF6	7.01e-43	0.190874	0.148	0.954	1.98e-39	0.524449	0.335531
TACC3	4.19e-94	0.18923	0.072	0.923	1.18e-90	0.234341	0.0826079
NR4A3	1.04e-20	0.18897	0.106	0.769	2.93e-17	0.349765	0.184057
MT1F	1.09e-22	0.18823	0.081	0.738	3.08e-19	0.230322	0.079831
PLAUR	1.57e-130	0.188106	0.074	1	4.44e-127	0.310386	0.150201
HMGA1	0.0206749	0.187788	0.207	0.538	1	0.649689	0.448346
CLIC3	1.38e-60	0.185492	0.137	1	3.89e-57	0.575617	0.385518
CD83	5.13e-46	0.184391	0.163	1	1.45e-42	0.7157	0.509851
TXN	0.0631269	0.183879	0.455	0.908	1	1.83774	1.49815
EGR2	1.22e-80	0.180811	0.066	0.877	3.44e-77	0.253055	0.105454
HIST1H1C	0.135726	0.180768	0.205	0.662	1	0.781841	0.572
LMNA	2.69e-10	0.180639	0.09	0.415	7.62e-07	0.386545	0.223366
ALYREF	3.04e-07	0.180622	0.193	0.446	0.000860329	0.55409	0.371209
HEXA	0.795694	0.180391	0.116	0.569	1	0.38453	0.221798
ATAD2	4.78e-23	0.178749	0.099	0.769	1.35e-19	0.347028	0.190058
DUSP10	1.08e-39	0.174593	0.109	0.862	3.06e-36	0.336227	0.183921
CFD	1.41e-110	0.174031	0.085	1	3.99e-107	0.34723	0.194134
PIGM	5.18e-213	0.173901	0.014	0.185	1.46e-209	0.0570513	-0.0629847
GPR183	1.98e-80	0.172592	0.088	0.938	5.61e-77	0.456127	0.291945
CCL3L1	3.25e-22	0.170664	0.2	0.923	9.18e-19	1.11297	0.877229
CD99	0.813961	0.170549	0.572	1	1	2.68201	2.27148
MS4A6A	1.07e-57	0.170543	0.048	0.769	3.04e-54	0.19695	0.0634998
RAP2B	6.79e-17	0.170363	0.111	0.754	1.92e-13	0.382883	0.228857
KLHL15	0.109022	0.170205	0.053	0.554	1	0.185663	0.0537178
ACTA2	6.66e-57	0.168413	0.07	0.831	1.88e-53	0.190778	0.0595794
ABLIM1	2.08e-30	0.168191	0.064	0.738	5.88e-27	0.213555	0.0800128
SELPLG	2.69e-56	0.16742	0.124	0.954	7.6e-53	0.38577	0.233936
MYDGF	2.97e-05	0.167307	0.216	0.477	0.0838805	0.664877	0.482579
FUT8	4.2e-21	0.166685	0.05	0.338	1.19e-17	0.18238	0.0533672
ETS2	1.07e-57	0.166597	0.029	0.308	3.01e-54	0.112041	-0.00923692
CCNA2	3.61e-123	0.16659	0.046	0.831	1.02e-119	0.161661	0.0349779
EFHD2	2.61e-20	0.166489	0.254	1	7.39e-17	0.859973	0.657251
TCEA1	9.65e-11	0.165009	0.223	0.4	2.73e-07	0.755633	0.56589
LINC01871	3.81e-71	0.164819	0.097	0.938	1.08e-67	0.299737	0.159418
ADA	4.67e-40	0.164544	0.071	0.785	1.32e-36	0.197339	0.0682785
OAS2	3.63e-135	0.161718	0.045	0.892	1.03e-131	0.14341	0.022163
PPT1	0.00593593	0.161591	0.146	0.508	1	0.437673	0.285336
AIF1	1.58e-51	0.160934	0.124	0.938	4.47e-48	0.538941	0.376499
MDM2	0.958792	0.160871	0.101	0.554	1	0.370331	0.225741
PCBD1	0.0116074	0.160699	0.107	0.615	1	0.312277	0.173952
CDKN2A	2.62e-98	0.158124	0.095	1	7.42e-95	0.282063	0.148972
TPP1	0.000167208	0.157524	0.11	0.646	0.472864	0.371229	0.229392
PLP2	1.13e-11	0.157379	0.267	0.923	3.2e-08	0.887705	0.692616
SOAT1	6.15e-126	0.157054	0.054	0.923	1.74e-122	0.195065	0.0717996
HIC1	6.47e-108	0.15703	0.058	0.908	1.83e-104	0.172771	0.0518225
CALY	2.63e-91	0.154439	0.058	0.877	7.45e-88	0.190049	0.0692369
RUNDC1	0.196385	0.154096	0.034	0.492	1	0.125165	0.0111802
GADD45G	2.2e-17	0.153835	0.133	0.785	6.23e-14	0.571927	0.412939
PSIP1	5.12e-08	0.153483	0.266	0.862	0.000144777	0.951249	0.754324
BCL2A1	4.09e-76	0.153327	0.115	1	1.16e-72	0.398636	0.257617
HIST1H2BG	0.465497	0.152534	0.034	0.508	1	0.173735	0.0559727
SKAP2	9.47e-51	0.149727	0.081	0.831	2.68e-47	0.255301	0.131555
XCL2	1.06e-66	0.14866	0.027	0.508	2.99e-63	0.176937	0.0617009
TMIGD3	2.34e-60	0.148178	0.038	0.754	6.61e-57	0.143754	0.0321112
SELENOW	0.569199	0.147775	0.533	0.785	1	2.31365	1.99104
PLXDC1	7.6e-92	0.147587	0.035	0.785	2.15e-88	0.138999	0.0282419
FOSL2	8.33e-56	0.146723	0.084	0.862	2.36e-52	0.28306	0.158988
AHR	1.44e-103	0.14634	0.09	1	4.08e-100	0.295423	0.170466
POLD3	6.94e-101	0.145762	0.032	0.231	1.96e-97	0.111357	0.00455815
BRI3	9.29e-05	0.145539	0.274	0.492	0.262588	0.952504	0.765145
SH3TC1	1.93e-183	0.145102	0.051	0.985	5.45e-180	0.170059	0.0581025
ATF5	0.116345	0.144845	0.047	0.492	1	0.15235	0.0422738
TAF9	4.66e-29	0.144204	0.121	0.292	1.32e-25	0.359464	0.230149
CREG1	0.150208	0.144149	0.062	0.508	1	0.211359	0.0961744
DUSP6	3.99e-32	0.143734	0.064	0.323	1.13e-28	0.225407	0.109206
JUNB	0.00010323	0.14304	0.958	1	0.291935	60.2474	54.4662
EGR4	2.98e-05	0.142733	0.025	0.462	0.084227	0.109045	0.00457492
UBE2D1	1.4e-05	0.141727	0.096	0.646	0.0396587	0.297303	0.175919
LGALS9	1.65e-180	0.141193	0.05	0.985	4.66e-177	0.170429	0.0613087
SEPTIN11	3.06e-85	0.141009	0.068	0.892	8.65e-82	0.195165	0.0838768
HES4	4.45e-52	0.14054	0.054	0.769	1.26e-48	0.212724	0.100158
GIMAP1	8.38e-26	0.13982	0.193	0.938	2.37e-22	0.624474	0.474425
IFI30	4.71e-52	0.139671	0.15	1	1.33e-48	0.651962	0.499529
CXCR6	1.47e-43	0.139257	0.163	0.985	4.15e-40	0.703566	0.546815
H2AFX	3.33e-17	0.138729	0.27	1	9.43e-14	0.987814	0.805568
HLA-DPA1	0.038956	0.138388	0.762	1	1	6.03588	5.39234
SAMD3	9.92e-63	0.137335	0.127	0.985	2.81e-59	0.472701	0.338976
MT1E	3.34e-99	0.137124	0.078	0.954	9.45e-96	0.224498	0.113473
PIF1	1.27e-63	0.136215	0.025	0.662	3.6e-60	0.111899	0.0117207
ICAM1	1.67e-128	0.135457	0.075	1	4.74e-125	0.269988	0.156174
ARRDC2	8.33e-157	0.135337	0.057	0.954	2.36e-153	0.220811	0.111496
FCHO2	1.02e-122	0.133811	0.015	0.262	2.87e-119	0.0530362	-0.040241
DSE	3.19e-56	0.133069	0.023	0.323	9.03e-53	0.0839511	-0.0115563
CXCL2	1.18e-151	0.133022	0.064	1	3.34e-148	0.255318	0.144749
TREM2	9.41e-154	0.131412	0.063	1	2.66e-150	0.254601	0.145372
AC245014.3	1.15e-140	0.131197	0.023	0.615	3.25e-137	0.109515	0.0130689
FBXO5	1.79e-32	0.130549	0.03	0.323	5.07e-29	0.0922661	-0.00223286
SH3BGRL3	0.000394893	0.130476	0.843	1	1	13.5244	12.2685
BLVRB	1.04e-66	0.130412	0.102	0.938	2.94e-63	0.344398	0.228203
LAMP1	0.0220375	0.129049	0.209	0.692	1	0.69796	0.552672
AL358472.4	1.13e-216	0.127907	0.024	0.877	3.19e-213	0.116513	0.0217862
CPVL	2.73e-159	0.127407	0.05	0.923	7.73e-156	0.200637	0.099154
MCM6	8.75e-28	0.126944	0.047	0.354	2.47e-24	0.140755	0.0446679
SLC16A3	1.83e-193	0.126485	0.05	1	5.17e-190	0.160783	0.0633471
CD68	3.88e-68	0.126321	0.126	1	1.1e-64	0.550994	0.420967
UGCG	6.38e-11	0.124073	0.096	0.692	1.8e-07	0.314067	0.205779
MCM5	5.01e-26	0.121764	0.057	0.708	1.42e-22	0.170379	0.0756524
NDC80	2.38e-10	0.12162	0.053	0.631	6.72e-07	0.147646	0.0548642
MOB3B	0	0.121548	0.001	0.077	0	0.00719988	-0.0741812
TGFBR1	2.08e-31	0.121486	0.025	0.369	5.87e-28	0.0912909	0.00315874
NFKB1	9.15e-87	0.121453	0.077	0.923	2.59e-83	0.269487	0.166991
LPAR6	4.75e-167	0.120304	0.047	0.954	1.34e-163	0.183286	0.0886156
PPP1R1A	0	0.119613	0	0.015	0	0	-0.0795653
ACSL1	6.99e-32	0.119579	0.03	0.662	1.98e-28	0.125582	0.0360487
PRRG4	1.03e-165	0.119044	0.041	0.923	2.92e-162	0.129739	0.0402612
ACTB	0.250637	0.118495	0.924	1	1	38.2322	35.1387
PALM2-AKAP2	1.44e-91	0.117901	0.049	0.846	4.07e-88	0.162058	0.0708676
IGSF6	2.59e-12	0.117723	0.046	0.631	7.33e-09	0.193683	0.100147
FUCA1	2.38e-129	0.117329	0.045	0.892	6.73e-126	0.18176	0.089456
HIST1H2AC	1.23e-43	0.116152	0.07	0.277	3.48e-40	0.36834	0.262492
SERPINE1	1.17e-179	0.114969	0.054	1	3.31e-176	0.239854	0.144884
AZIN1-AS1	2.71e-21	0.114384	0.022	0.4	7.66e-18	0.0965038	0.0129248
LTA4H	0.00851659	0.11354	0.09	0.492	1	0.280043	0.183165
CXCL3	9.46e-181	0.112017	0.046	0.923	2.67e-177	0.173852	0.0861571
ITGAV	0.059979	0.110717	0.028	0.538	1	0.108751	0.0268448
CSF1	5.44e-134	0.110125	0.047	0.892	1.54e-130	0.153054	0.0683137
METTL21A	0.0010664	0.109745	0.041	0.569	1	0.127919	0.0453013
TRIB1	4.97e-114	0.109166	0.03	0.738	1.41e-110	0.1024	0.0220607
SKIL	0.032148	0.108926	0.157	0.523	1	0.585344	0.470054
ANKH	0.614101	0.108449	0.058	0.538	1	0.219219	0.130929
DUT	0.462016	0.108039	0.274	0.631	1	0.961581	0.820049
LILRB4	1.57e-73	0.10757	0.022	0.723	4.44e-70	0.0950822	0.0164007
MFSD1	5.12e-05	0.10741	0.051	0.462	0.144853	0.16257	0.0791594
ZWINT	0	0.106054	0.003	0.062	0	0.00706806	-0.0643071
SPRY1	5.7e-07	0.105379	0.016	0.554	0.00161274	0.0694573	-0.00587448
LSMEM1	2.67e-06	0.104491	0.024	0.569	0.00753785	0.0815327	0.00596938
HLA-DRB5	2.04e-140	0.104483	0.069	1	5.78e-137	0.222089	0.136712
HIST1H4C	0.569341	0.10418	0.614	0.846	1	3.91606	3.57358
HES1	9.64e-88	0.103756	0.066	0.892	2.73e-84	0.322561	0.230784
CSTB	0.208906	0.102848	0.385	0.8	1	1.53254	1.35828
LOH12CR2	2.76e-21	0.10282	0.022	0.4	7.81e-18	0.102411	0.0265772
MZB1	4.27e-229	0.102242	0.042	1	1.21e-225	0.11249	0.0363782
CD163	6.08e-264	0.101322	0.033	0.969	1.72e-260	0.148964	0.0710394
CKAP2L	2.22e-43	0.100706	0.029	0.677	6.28e-40	0.0870304	0.0137391
FAM83D	1.83e-18	0.100407	0.024	0.369	5.16e-15	0.0705814	-0.00139368
NFE2L2	5.47e-11	0.100287	0.28	0.923	1.55e-07	1.12107	0.978635
CH25H	5.59e-161	0.10007	0.061	1	1.58e-157	0.322677	0.234041
TSC22D1	0.535804	0.0998815	0.334	0.692	1	1.95475	1.75711
SGO2	1.32e-163	0.0997647	0.018	0.2	3.74e-160	0.0548332	-0.0156454
RAC1	0.0218107	0.0997392	0.415	0.615	1	1.62424	1.44895
KIF11	4.15e-236	0.0995567	0.02	0.108	1.17e-232	0.0745525	0.00290104
SNAI1	3.08e-269	0.0991478	0.034	1	8.72e-266	0.112645	0.0387484
BST2	0.00138262	0.0986738	0.42	1	1	1.64039	1.46584
RRAS2	9.95e-10	0.0985007	0.044	0.615	2.82e-06	0.126464	0.0521206
CCL20	5.97e-222	0.0978973	0.023	0.754	1.69e-218	0.101723	0.0294437
CYFIP1	3.8e-183	0.0968507	0.016	0.2	1.07e-179	0.0585247	-0.0102032
MSMO1	6.72e-26	0.0964864	0.054	0.354	1.9e-22	0.154538	0.0798487
OLR1	5.65e-161	0.0963894	0.038	0.908	1.6e-157	0.161242	0.0861916
SOX15	0	0.0956666	0.001	0.123	0	0.00318282	-0.0611816
SECISBP2L	1.42e-13	0.0955579	0.071	0.4	4e-10	0.238849	0.159451
LCAT	0	0.0952916	0.005	0	0	0.0260991	-0.039486
RRAD	0.000299201	0.095108	0.017	0.462	0.846141	0.0710415	0.0027114
SNTB1	6.75e-69	0.0949629	0.03	0.554	1.91e-65	0.0791675	0.0104206
PYCARD	1.24e-15	0.0945809	0.268	0.969	3.51e-12	0.861708	0.743572
INSIG1	6.47e-08	0.0941372	0.106	0.677	0.000182925	0.37294	0.286215
TOR3A	0.58229	0.0934806	0.062	0.523	1	0.186454	0.112015
PTTG1	9.14e-09	0.0933108	0.265	0.877	2.58e-05	0.872958	0.755653
CASP1	5.91e-37	0.0930883	0.172	0.969	1.67e-33	0.517401	0.422585
LTC4S	1.68e-46	0.0928825	0.019	0.646	4.76e-43	0.0584206	-0.00757461
HM13	1.83e-13	0.0914177	0.164	0.8	5.18e-10	0.524614	0.431003
OSM	5.74e-182	0.0914023	0.05	0.985	1.62e-178	0.172647	0.100658
NKG7	0.546049	0.0911689	0.529	1	1	5.92583	5.50171
VSIR	3.7e-50	0.0907951	0.134	0.954	1.05e-46	0.420861	0.334196
EML2-AS1	3.54e-283	0.0906336	0.031	0.985	1e-279	0.113204	0.045421
SMCO4	3.36e-182	0.0900351	0.034	0.862	9.5e-179	0.103296	0.0365466
IL18	3.38e-136	0.0895912	0.032	0.831	9.55e-133	0.124321	0.0566241
NSMCE1-DT	2.46e-45	0.0894666	0.033	0.692	6.94e-42	0.149966	0.0808192
CCNE2	1.63e-102	0.0891089	0.024	0.231	4.62e-99	0.0749608	0.0105741
BNIP3L	7.84e-19	0.0890005	0.145	0.338	2.22e-15	0.459273	0.37197
THEMIS2	1.47e-165	0.0888966	0.057	0.985	4.15e-162	0.173341	0.103224
PLCL1	1.17e-77	0.0885934	0.016	0.308	3.31e-74	0.0663025	0.00279269
IL1B	1.97e-24	0.0881129	0.181	0.908	5.57e-21	0.852821	0.743046
PPP1R16B	2.52e-83	0.0880751	0.08	0.923	7.14e-80	0.301376	0.224305
HSPA1B	0.114255	0.087533	0.909	1	1	30.53	28.6739
SLC22A23	0	0.0872706	0.007	0.031	0	0.0229111	-0.0371319
CYB5D1	7.64e-87	0.0870515	0.019	0.246	2.16e-83	0.0627077	0.000480675
GNLY	2.08e-185	0.0870348	0.046	0.969	5.88e-182	0.632409	0.536841
SERPINH1	2.65e-71	0.0863839	0.098	0.938	7.5e-68	0.402221	0.320725
TMEM107	5.51e-45	0.0858833	0.122	0.908	1.56e-41	0.458641	0.374343
FAS	5.58e-59	0.085276	0.133	0.985	1.58e-55	0.428858	0.346848
ALPK2	0	0.0850195	0.022	0.954	0	0.10483	0.0416028
ITGA2	3.04e-15	0.0846997	0.026	0.415	8.6e-12	0.0793995	0.017853
OXCT1	0.292902	0.0841436	0.066	0.492	1	0.191614	0.124102
FBXO30	2.99e-46	0.0835213	0.017	0.354	8.46e-43	0.060111	0.000481228
BASP1	2.05e-148	0.0826038	0.057	0.969	5.8e-145	0.210283	0.142933
CHI3L2	4.1e-78	0.0823742	0.114	1	1.16e-74	0.378021	0.301543
MYH9	0.00136864	0.0816998	0.419	1	1	1.83655	1.68038
CCR7	0	0.0816243	0.024	0.954	0	0.125434	0.0635271
VAMP8	0.00772429	0.0816098	0.445	1	1	1.67255	1.52556
H2AFZ	0.689698	0.0781575	0.658	1	1	4.67237	4.37325
RCAN2	2.44e-61	0.077808	0.116	0.954	6.91e-58	0.335295	0.265186
SERPINA1	1.61e-246	0.0771288	0.022	0.785	4.56e-243	0.0875062	0.0308931
MIR222HG	5.06e-268	0.0769954	0.015	0.723	1.43e-264	0.0660297	0.0106281
LDLR	1.83e-187	0.0769084	0.022	0.723	5.18e-184	0.0713523	0.0157353
SERPINB1	4.37e-25	0.0768712	0.222	0.985	1.24e-21	0.686639	0.599122
ABHD5	9.73e-37	0.0767135	0.191	1	2.75e-33	0.76336	0.672045
CARHSP1	1.38e-05	0.0765234	0.239	0.785	0.0390797	0.810195	0.71668
TMEM173	5.29e-12	0.0765023	0.268	0.938	1.5e-08	0.949321	0.848647
BIN1	0.281532	0.0762903	0.201	0.646	1	0.627049	0.543245
MFGE8	8.95e-193	0.0758018	0.017	0.185	2.53e-189	0.0601668	0.0059018
SLC16A6	7.01e-150	0.0757888	0.02	0.738	1.98e-146	0.0718693	0.0170145
TUBG1	2.77e-235	0.0757529	0.014	0.169	7.84e-232	0.0445877	-0.00884624
C15orf48	7.56e-116	0.0753503	0.017	0.646	2.14e-112	0.0752139	0.020498
JSRP1	7.46e-144	0.0739951	0.021	0.662	2.11e-140	0.0587695	0.00583485
CDK1	1.32e-233	0.0738978	0.017	0.154	3.73e-230	0.0487869	-0.00358145
KLF7	3.04e-38	0.0731447	0.016	0.369	8.61e-35	0.0681123	0.0153089
SOCS6	0	0.0731224	0.007	0.092	0	0.0263262	-0.0243964
CENPH	7.54e-72	0.0730795	0.023	0.277	2.13e-68	0.0580486	0.0057881
CENPE	6.39e-48	0.072847	0.032	0.631	1.81e-44	0.115404	0.0604812
ABCB1	0	0.0721946	0.025	0.954	0	0.0840082	0.0310977
CCL18	7.66e-250	0.071861	0.018	0.723	2.17e-246	0.0762172	0.0239238
BORA	0.139067	0.0718002	0.016	0.477	1	0.0433849	-0.00727137
ANKS1B	1.56e-19	0.0716192	0.086	0.723	4.42e-16	0.331288	0.266813
TRIM59	2.41e-57	0.0706883	0.115	0.938	6.82e-54	0.41027	0.342836
GBP2	5.41e-30	0.0700937	0.212	1	1.53e-26	0.791178	0.706233
NINJ1	2.14e-39	0.0697526	0.164	0.969	6.05e-36	0.54526	0.472326
GMNN	0.00149497	0.0696161	0.127	0.646	1	0.425781	0.358614
GRASP	1.64e-18	0.0690728	0.019	0.6	4.64e-15	0.0784121	0.0279968
SMPDL3A	6.24e-55	0.0684514	0.036	0.738	1.76e-51	0.130511	0.0781241
HLA-DRA	0.114538	0.0679019	0.843	1	1	10.613	10.0791
ZNF503	0	0.0677733	0.003	0.092	0	0.0141509	-0.032389
RHOQ	1.28e-36	0.0675879	0.038	0.338	3.62e-33	0.123638	0.0722117
GPR34	2.7e-132	0.0673826	0.02	0.754	7.63e-129	0.0780628	0.0288685
DKK3	0.15522	0.0671088	0.013	0.477	1	0.0485262	0.00086969
MCM8	0	0.0668651	0.011	0.092	0	0.0365564	-0.0103889
WASF2	4.61e-06	0.0659432	0.211	0.769	0.013039	0.730195	0.652891
PLA2G15	0.0035017	0.0657847	0.014	0.477	1	0.045653	-0.000956423
KIFC1	5.3e-156	0.0655903	0.013	0.092	1.5e-152	0.0401658	-0.00606517
HLA-DMB	1.62e-61	0.0652084	0.136	1	4.59e-58	0.485242	0.419605
ADAM28	5.32e-262	0.0651279	0.032	0.954	1.5e-258	0.104158	0.0554208
BIK	4.48e-308	0.0648768	0.019	0.831	1.27e-304	0.0532013	0.00688879
C5AR1	3.69e-202	0.0648704	0.021	0.785	1.04e-198	0.0791832	0.0317329
LINC00309	1.12e-267	0.0648268	0.015	0.692	3.17e-264	0.0578222	0.0113416
GNS	2.51e-54	0.0646225	0.03	0.677	7.11e-51	0.0983753	0.0502615
BHLHE40-AS1	9.95e-190	0.0642839	0.017	0.6	2.81e-186	0.053142	0.00724593
ZNF703	5.16e-84	0.0642567	0.018	0.723	1.46e-80	0.0514905	0.00568546
FBLN5	9.14e-96	0.0635046	0.021	0.692	2.58e-92	0.0543196	0.00891713
PCNX4	0.0717332	0.0635002	0.092	0.585	1	0.366377	0.30754
GNG10	3.26e-13	0.0634445	0.135	0.385	9.21e-10	0.404889	0.344446
TM6SF1	6.38e-154	0.0629302	0.011	0.2	1.8e-150	0.0379204	-0.00638034
HPSE	7.06e-157	0.0624952	0.026	0.846	2e-153	0.075491	0.0298972
SEL1L3	1.11e-82	0.062366	0.103	0.985	3.14e-79	0.365972	0.30818
AC004817.3	2.14e-22	0.0623097	0.012	0.154	6.06e-19	0.0456554	0.0014551
KLF10	0.00901236	0.0616023	0.071	0.585	1	0.223224	0.172092
KLF13	0.072293	0.0615034	0.256	0.569	1	0.960783	0.87895
HAUS6	7.1e-16	0.061362	0.054	0.662	2.01e-12	0.167828	0.119198
ZNF577	3.34e-239	0.0607604	0.005	0.215	9.44e-236	0.0225181	-0.0196519
CD72	7.52e-189	0.0606302	0.022	0.723	2.13e-185	0.0752822	0.0310292
FAR2	0.900929	0.0604172	0.018	0.431	1	0.0502435	0.00716964
USP30-AS1	1.8e-193	0.060052	0.05	1	5.08e-190	0.144492	0.097831
PTGER4	1.92e-79	0.0598292	0.095	0.954	5.44e-76	0.363101	0.307729
TLR2	3.88e-93	0.0597421	0.008	0.477	1.1e-89	0.0445806	0.00220783
SLC18B1	0.745965	0.0597303	0.023	0.508	1	0.0701022	0.0267025
LAPTM4A	8.29e-12	0.0596952	0.238	0.877	2.34e-08	0.760796	0.689426
LXN	3.46e-251	0.0590443	0.027	0.923	9.79e-248	0.0766014	0.0334294
KCNE3	1.8e-267	0.0582958	0.002	0.031	5.09e-264	0.00715247	-0.0327329
MTHFD2	0.920657	0.0578681	0.127	0.569	1	0.38964	0.335003
HIST1H3B	5.81e-307	0.0577894	0.015	0.892	1.64e-303	0.0612604	0.0195901
NBL1	7.92e-29	0.0576861	0.009	0.338	2.24e-25	0.0254957	-0.0146998
MMD	7.82e-194	0.0576449	0.017	0.185	2.21e-190	0.0514141	0.0102316
LY86	3.96e-170	0.0574741	0.027	0.846	1.12e-166	0.0905046	0.0479151
SLC5A3	4.54e-36	0.0572442	0.161	0.938	1.28e-32	0.767169	0.698423
CCRL2	9.05e-215	0.0572095	0.019	0.862	2.56e-211	0.0580332	0.0168983
LRPAP1	0.0807751	0.056375	0.216	0.677	1	0.7199	0.653989
CDC20B	0	0.0562283	0.009	0.892	0	0.0467966	0.00678305
AKNAD1	0	0.0561154	0	0.108	0	0	-0.0381495
FAH	3.56e-200	0.0561151	0.026	0.862	1.01e-196	0.0689081	0.02813
INAFM1	2.85e-34	0.0559915	0.016	0.631	8.06e-31	0.0579633	0.0176899
FCGR2B	2.54e-181	0.0558841	0.052	0.985	7.18e-178	0.204787	0.159011
CEBPA	0	0.0558194	0.016	0.923	0	0.0640735	0.0236896
CDK19	5.63e-05	0.0557823	0.041	0.462	0.159346	0.144482	0.101075
AP006333.2	0	0.0554565	0	0.031	0	0	-0.0377101
FCGR1A	9.09e-139	0.0552663	0.026	0.785	2.57e-135	0.109876	0.0681636
KIF18A	1.4e-33	0.0544064	0.015	0.092	3.96e-30	0.0440672	0.00542692
CCDC71L	2.54e-27	0.0542589	0.047	0.692	7.19e-24	0.145977	0.103677
OLFML3	1.83e-170	0.0540038	0.013	0.585	5.17e-167	0.0630368	0.0239801
COL18A1	2.25e-215	0.0534207	0.02	0.154	6.35e-212	0.054775	0.0164326
CPQ	9.53e-254	0.05327	0.034	0.985	2.7e-250	0.116487	0.076014
PSTPIP2	1.25e-300	0.0527789	0.03	1	3.54e-297	0.113148	0.073161
NCAPH	0.920981	0.0526756	0.013	0.4	1	0.043168	0.00576684
NCEH1	6.19e-100	0.0526525	0.011	0.246	1.75e-96	0.0345552	-0.00252112
AC112496.1	4.74e-102	0.0524965	0.011	0.092	1.34e-98	0.0368006	-0.00024812
CENPJ	0.173832	0.0521038	0.011	0.492	1	0.0401714	0.00327523
DOCK9	0	0.051986	0.023	0.938	0	0.113663	0.0742473
B3GNT5	7.39e-22	0.0515971	0.011	0.338	2.09e-18	0.0373273	0.000883515
DONSON	0.0169748	0.0512285	0.013	0.523	1	0.0407694	0.0044613
AC090559.2	1.24e-63	0.0505489	0.011	0.138	3.51e-60	0.0334077	-0.00217373
DYNLT3	1.42e-10	0.0502612	0.098	0.692	4.02e-07	0.279093	0.235299
TK1	0	0.0500879	0.007	0.092	0	0.0185246	-0.0162301
RNASEH2A	1.12e-22	0.049835	0.014	0.385	3.17e-19	0.0420341	0.00665369
UPP1	8.81e-40	0.0493448	0.109	0.862	2.49e-36	0.334063	0.289206
HSPB2	0	0.0492428	0	0.092	0	0.00047271	-0.0330997
PRDX1	0.871433	0.0490316	0.54	0.785	1	2.62262	2.50157
NAAA	4.42e-72	0.0489345	0.062	0.846	1.25e-68	0.180385	0.141019
FYN	0.533952	0.048529	0.552	0.938	1	2.86744	2.73951
NHLH1	0	0.0482208	0	0.031	0	0.000592115	-0.0322991
GCNA	9.08e-76	0.0481474	0.014	0.554	2.57e-72	0.060366	0.0255621
RENBP	1.05e-05	0.047851	0.015	0.523	0.0296972	0.0541788	0.0197876
CHRNA1	1.78e-268	0.0474614	0.027	0.954	5.04e-265	0.104916	0.0691582
NR0B1	0	0.0472919	0	0.077	0	0	-0.0322488
EZH2	1.26e-27	0.0471161	0.105	0.8	3.57e-24	0.35456	0.311037
ARL4D	3.28e-17	0.0470477	0.123	0.354	9.29e-14	0.460381	0.413524
GRB14	0	0.0469765	0	0.046	0	0	-0.0320372
AC024257.3	1.62e-76	0.0463813	0.007	0.246	4.58e-73	0.033644	0.000941788
CALHM6	0	0.0462629	0.02	1	0	0.074313	0.0404095
TYMP	1.23e-29	0.0460221	0.209	1	3.48e-26	0.786578	0.730486
HLA-DOA	0	0.0459783	0.021	0.923	0	0.0705541	0.0369738
C1orf162	1.07e-215	0.0455308	0.041	0.985	3.02e-212	0.14498	0.109409
LTB	2.52e-29	0.0455297	0.212	1	7.13e-26	0.93618	0.876031
JDP2	2.83e-68	0.0453056	0.014	0.646	8e-65	0.0575602	0.0248653
LINC01588	1.09e-254	0.0450438	0.013	0.8	3.07e-251	0.0503178	0.0180314
VSIG4	3.43e-291	0.044972	0.028	0.954	9.7e-288	0.10073	0.0669468
FOXD1	0	0.0449014	0.028	1	0	0.0743088	0.0413877
SLC15A3	1.72e-161	0.0444652	0.012	0.615	4.86e-158	0.0396158	0.00806262
MX2	6.08e-167	0.0442494	0.04	0.923	1.72e-163	0.138467	0.104079
CCL23	1.75e-189	0.044183	0.019	0.631	4.95e-186	0.0748325	0.0424143
OLFM1	0	0.0436669	0	0.108	0	0	-0.0298141
NDUFB2	0.199078	0.0432207	0.457	0.662	1	1.79373	1.71128
SIGLEC10	7.44e-230	0.0421709	0.011	0.692	2.11e-226	0.0457941	0.0156673
SERTAD2	3.64e-07	0.0421476	0.07	0.631	0.0010286	0.228953	0.193569
TMSB4X	0.0231832	0.0421147	0.96	1	1	67.7743	65.7957
AC009404.1	4.59e-137	0.0420297	0.014	0.723	1.3e-133	0.0428554	0.0129124
RFC3	2.37e-47	0.0414573	0.021	0.308	6.7e-44	0.0645543	0.0343986
SOX21-AS1	0	0.041405	0	0.077	0	0	-0.0282919
TCN2	4.82e-77	0.0413103	0.013	0.662	1.36e-73	0.0495951	0.0199671
SYNM	4.93e-195	0.0411937	0.05	1	1.4e-191	0.190272	0.156767
MNDA	1.78e-171	0.0411844	0.011	0.462	5.02e-168	0.0444718	0.015077
MIR3142HG	0	0.0410713	0.014	0.785	0	0.046229	0.0168644
NCF2	1.97e-230	0.0410111	0.007	0.646	5.57e-227	0.0309453	0.0020515
AC124283.1	4.35e-09	0.0405947	0.011	0.292	1.23e-05	0.0320218	0.00338742
CENPU	3.34e-38	0.0401898	0.017	0.338	9.46e-35	0.0450046	0.0162952
NRM	1.07e-281	0.0399931	0.014	0.138	3.02e-278	0.0358901	0.00756841
TAGLN	8.67e-121	0.039695	0.007	0.185	2.45e-117	0.0244416	-0.00336114
HSD17B14	2.87e-162	0.0394205	0.013	0.2	8.11e-159	0.0402959	0.0122554
PHF7	2.4e-22	0.0393775	0.007	0.308	6.79e-19	0.0327355	0.00492885
PLA2G7	2.81e-149	0.039062	0.014	0.062	7.95e-146	0.0642701	0.0358408
LAMC1	9.17e-91	0.0388522	0.003	0.046	2.59e-87	0.00888003	-0.0179268
KRT18	4.84e-131	0.0387792	0.014	0.446	1.37e-127	0.0463421	0.0185914
CLIC5	2.19e-208	0.0387248	0.027	0.892	6.2e-205	0.0779961	0.0494454
LINC00824	1.46e-39	0.0387187	0.014	0.554	4.13e-36	0.0462447	0.0185393
PPARG	0	0.0385231	0.015	0.954	0	0.0608136	0.0328624
AKR1A1	3.08e-09	0.0383956	0.146	0.738	8.7e-06	0.489661	0.450538
B4GALT6	0	0.0382806	0	0.015	0	0.000814872	-0.0253916
GABARAP	0.168437	0.0382769	0.589	0.692	1	2.76493	2.66635
KLHL6	1.21e-251	0.0381595	0.036	0.985	3.43e-248	0.126716	0.0973047
CD300A	2.03e-212	0.037961	0.014	0.754	5.75e-209	0.0504221	0.0231433
TMEM100	0	0.0379213	0	0.108	0	0	-0.0259426
GCHFR	1.34e-45	0.0378876	0.165	1	3.78e-42	0.507222	0.468155
SERPINB9P1	9.31e-170	0.0375774	0.008	0.415	2.63e-166	0.0335728	0.00699932
TLR4	4.95e-36	0.0373289	0.004	0.231	1.4e-32	0.0205297	-0.00553718
EBI3	6.68e-19	0.0370541	0.008	0.277	1.89e-15	0.0272812	0.00123249
AC108463.3	1.79e-98	0.0366376	0.012	0.646	5.07e-95	0.0475673	0.021299
DSN1	4.49e-141	0.0364423	0.013	0.231	1.27e-137	0.0393187	0.0133945
IRAK3	9.6e-51	0.0362539	0.004	0.369	2.71e-47	0.0245663	-0.000859527
RAB32	0	0.0361144	0.014	0.954	0	0.0598134	0.0336129
ALDH1A1	4.07e-261	0.0359465	0.03	0.923	1.15e-257	0.125739	0.0980361
SERPING1	2.03e-133	0.0358432	0.028	0.769	5.73e-130	0.10446	0.0773581
LHFPL2	5.01e-281	0.0357705	0.014	0.862	1.42e-277	0.0544714	0.0286481
HPGDS	8.32e-08	0.0355521	0.002	0.092	0.000235198	0.00956681	-0.0150077
IL13RA1	7.16e-143	0.0349417	0.006	0.6	2.02e-139	0.029062	0.0044378
CLEC4E	6.06e-260	0.0348502	0.012	0.677	1.71e-256	0.0440753	0.0191565
HAMP	3.38e-213	0.0344739	0.011	0.554	9.55e-210	0.0445515	0.0198873
ARL5B	1.4e-23	0.0337794	0.098	0.769	3.96e-20	0.342015	0.310958
NCAPG	1.44e-167	0.0337409	0.01	0.062	4.07e-164	0.0259934	0.00227644
CDKN3	1.27e-06	0.033539	0.029	0.569	0.00358677	0.0739972	0.0493175
HMGN2	0.0195541	0.0335115	0.529	0.985	1	2.45558	2.37623
VSTM2B	0	0.0331774	0.001	0.062	0	0.0020389	-0.0207419
OTUD1	3.6e-08	0.0331655	0.129	0.708	0.000101702	0.410243	0.378193
CD86	1.9e-273	0.0323432	0.029	0.938	5.36e-270	0.0958938	0.0715987
SLC16A10	7.01e-286	0.0321706	0.004	0.138	1.98e-282	0.0259908	0.00336546
HAS2	0	0.0318235	0	0.031	0	0.000275311	-0.0215475
COL4A2	1.93e-73	0.0318128	0	0.015	5.46e-70	0	-0.0218096
TGM2	4.87e-15	0.0317527	0.002	0.108	1.38e-11	0.0084434	-0.0135092
PDGFRB	0	0.031717	0.001	0.077	0	0.00472322	-0.0171241
CLEC7A	4.05e-269	0.0315776	0.012	0.8	1.15e-265	0.0504434	0.0277012
LINC01170	0	0.031476	0	0.138	0	0	-0.0215812
CSF2RA	6.15e-120	0.0313242	0.006	0.446	1.74e-116	0.0245708	0.00256481
MMS22L	7.37e-45	0.0312861	0.023	0.292	2.08e-41	0.106308	0.0825746
TM4SF1	5.16e-288	0.0312028	0	0.031	1.46e-284	0.000557828	-0.02085
ARL6IP1	0.00467822	0.0311907	0.489	0.554	1	2.20001	2.13157
SLC11A1	4.92e-191	0.0311216	0.012	0.738	1.39e-187	0.0523636	0.0299053
LINC01315	5.16e-13	0.0310873	0.001	0.446	1.46e-09	0.00472226	-0.016696
SWAP70	3.36e-235	0.0305183	0.011	0.723	9.51e-232	0.0498752	0.0278998
ST6GAL1	2.1e-50	0.0303867	0.065	0.8	5.95e-47	0.22816	0.202562
AC239799.2	1.73e-50	0.0302151	0.022	0.415	4.89e-47	0.102403	0.0795546
SCARB1	5.1e-59	0.0298527	0.009	0.354	1.44e-55	0.0304355	0.00933246
FBN1	0	0.0297772	0	0.092	0	0.000434006	-0.0200033
C2	4.15e-241	0.029591	0.02	0.862	1.17e-237	0.0755474	0.0537117
BBS5	1.54e-89	0.0294749	0.005	0.292	4.35e-86	0.0178105	-0.0027728
IGFBP4	0	0.0290991	0.008	0.108	0	0.0215423	0.00114427
PRXL2A	1.89e-105	0.0288342	0.015	0.615	5.33e-102	0.0432765	0.0226322
FGD4	0	0.0287905	0.006	0.154	0	0.0253121	0.00505373
MS4A4A	2.81e-232	0.0287466	0.041	1	7.94e-229	0.143661	0.121099
AC010883.2	0.600047	0.028606	0.004	0	1	0.0200261	0
ATAD5	4.39e-36	0.0285251	0.028	0.354	1.24e-32	0.107757	0.0860697
FANCI	9.01e-71	0.0284641	0.011	0.677	2.55e-67	0.0345161	0.0143053
MAP3K7CL	1.45e-272	0.0281831	0.007	0.523	4.11e-269	0.0248325	0.00500661
KCNJ5	1.97e-87	0.0280824	0.004	0.231	5.57e-84	0.0205626	0.000889214
MUSTN1	1.74e-100	0.027892	0.004	0.169	4.92e-97	0.0150748	-0.00436144
FDFT1	0.0111893	0.0275292	0.083	0.492	1	0.23999	0.216553
TTK	0	0.0273727	0.003	0.138	0	0.00745053	-0.011484
KYNU	0	0.0271897	0.004	0.754	0	0.0320743	0.0128055
MRC1	8.23e-08	0.0271404	0.003	0.2	0.000232792	0.0136768	-0.00521454
ICAM4	0	0.0271166	0.006	0.554	0	0.028379	0.00923033
SLC7A7	2.46e-252	0.0269009	0.01	0.692	6.97e-249	0.0327644	0.0136857
SDS	1.17e-176	0.0268858	0.008	0.692	3.31e-173	0.0270731	0.00811003
CCND2-AS1	0	0.0267265	0.001	0	0	0.00301341	-0.0153968
ISYNA1	9.24e-220	0.0266019	0.019	0.815	2.61e-216	0.0670689	0.0475735
TRGC2	9.89e-120	0.0265912	0.08	1	2.8e-116	0.418765	0.392854
NRP1	1.98e-82	0.0264556	0.001	0.277	5.6e-79	0.00574736	-0.0125276
TNFAIP2	0	0.0264229	0.023	1	0	0.115121	0.094883
HS3ST2	6.54e-29	0.0262921	0.005	0.323	1.85e-25	0.0170468	-0.00132027
KANK2	0	0.0262432	0.001	0	0	0.00456738	-0.0135409
GPRC5C	8.69e-136	0.0260314	0.003	0.046	2.46e-132	0.0142102	-0.00392565
BMF	0	0.0258567	0.011	0.877	0	0.0394054	0.0209426
CT70	2.92e-150	0.0257086	0.007	0.369	8.25e-147	0.0306682	0.0124645
SLC12A5	0	0.0256583	0.011	0.123	0	0.0411355	0.0227827
JPH1	1.81e-116	0.0256554	0.006	0.308	5.13e-113	0.0208194	0.00282668
SHCBP1	1.1e-67	0.0256043	0.008	0.031	3.12e-64	0.0227073	0.00471681
SLAMF8	0	0.0255474	0.014	0.846	0	0.0521059	0.0336391
HIST1H2AL	4.19e-76	0.0252675	0.029	0.754	1.18e-72	0.108031	0.088794
CLEC12A	6.51e-160	0.0252465	0.005	0.323	1.84e-156	0.0202453	0.00254679
VMO1	1.28e-161	0.025193	0.004	0.277	3.63e-158	0.0192605	0.00161627
TGDS	5.9e-121	0.0251044	0.033	0.2	1.67e-117	0.0873229	0.068566
UHRF1	0	0.0247393	0.001	0.046	0	0.00219143	-0.0148476
ADCY4	1.64e-113	0.0247009	0.006	0.292	4.64e-110	0.0273962	0.00995549
FLRT3	0	0.0246843	0	0.077	0	0.000400172	-0.0165709
PLD4	1.34e-172	0.0246325	0.002	0.231	3.79e-169	0.00707349	-0.00997529
CENPM	1.41e-65	0.0244894	0.029	0.662	3.98e-62	0.0890133	0.0706835
CXorf21	4.76e-51	0.024373	0.007	0.462	1.34e-47	0.0207528	0.00365297
AC073352.2	0.159517	0.0242403	0.004	0.015	1	0.0169744	2.99e-05
CTSB	2.83e-09	0.0242335	0.356	1	8.01e-06	1.6315	1.58767
ARHGEF6	2.98e-144	0.0241972	0.055	0.954	8.44e-141	0.185032	0.165323
KIAA0930	0.000162171	0.0241533	0.02	0.554	0.458619	0.0731182	0.0553018
REXO5	0	0.0238646	0.004	0.123	0	0.0145049	-0.00213867
BIRC7	1.03e-12	0.0237379	0.007	0.292	2.92e-09	0.0230109	0.00631614
LILRA2	1.07e-284	0.0237017	0.007	0.538	3.01e-281	0.0268718	0.0101394
ADAMDEC1	0	0.0236568	0.012	0.723	0	0.0389128	0.0220159
ADGRE2	1.69e-208	0.023542	0.001	0.062	4.77e-205	0.00443595	-0.0118215
FCGR3A	6.46e-167	0.0233822	0.051	0.969	1.83e-163	0.228468	0.208718
CETP	0.0122181	0.0232133	0.002	0.031	1	0.0115465	-0.00459924
RFC4	5.41e-44	0.0231994	0.047	0.308	1.53e-40	0.124763	0.106821
ANXA2	1.55e-11	0.0231239	0.301	0.969	4.38e-08	1.03703	1.00464
PLK1	0	0.0230185	0.001	0.031	0	0.00627901	-0.00964899
RAD51	5e-264	0.0229738	0.004	0	1.41e-260	0.012828	-0.00317284
C3	4.5e-174	0.0229272	0.049	0.969	1.27e-170	0.221362	0.202106
PARD6G-AS1	0	0.0228727	0.004	0.185	0	0.030206	0.0140018
LINC01736	6.46e-291	0.0228685	0.002	0	1.83e-287	0.00647018	-0.00935782
SIGLEC8	0	0.0228047	0.013	0.769	0	0.043383	0.0270199
FHL2	1.32e-125	0.0227195	0.007	0.323	3.72e-122	0.0175796	0.0016803
GDNF	0	0.0226747	0	0.092	0	0	-0.015594
TECPR2	8.8e-87	0.0221123	0.015	0.708	2.49e-83	0.0531144	0.0370963
LIFR	0	0.0220808	0	0.185	0	0	-0.0151887
FMN1	2.07e-187	0.02207	0.005	0.4	5.84e-184	0.0288362	0.0132171
Z99572.1	0	0.0219434	0.004	0.062	0	0.0167192	0.0013719
AC090617.10	6.9e-84	0.0219402	0.007	0.108	1.95e-80	0.0215118	0.00609438
P2RY13	8.03e-08	0.0219377	0.003	0.062	0.000227167	0.0131315	-0.00215765
PKD2L2	0.000502499	0.0217881	0.006	0.123	1	0.0178847	0.00262777
FBP1	0	0.021677	0.009	0.815	0	0.0322858	0.0168913
KIF23	0.424922	0.0213643	0.004	0.292	1	0.0150029	8.29e-05
MXD3	2.94e-07	0.0213618	0.006	0.169	0.0008325	0.0268334	0.0117412
DNAJC5B	0	0.0212846	0.006	0.615	0	0.026892	0.0118531
IFI44L	1.16e-59	0.0211039	0.006	0.492	3.28e-56	0.0269447	0.0120318
FAM131B	5.9e-260	0.0210513	0.001	0.169	1.67e-256	0.00494549	-0.00961189
CXCL9	0	0.0209787	0.011	0.846	0	0.0352341	0.0202893
PRR11	1.62e-228	0.0209311	0.005	0.108	4.59e-225	0.019454	0.00477018
FILIP1L	2.28e-75	0.0209053	0.003	0.323	6.45e-72	0.0119269	-0.0026306
CTSA	3.91e-56	0.0208864	0.131	0.969	1.11e-52	0.411257	0.390973
WIPF3	0	0.0206435	0.011	0.815	0	0.038485	0.0237311
CXCL14	0	0.0206353	0.001	0.015	0	0.00166004	-0.012565
KLHL32	1.34e-304	0.02056	0.002	0.215	3.79e-301	0.00473928	-0.00947781
PDLIM4	1.14e-262	0.0203716	0.007	0.615	3.23e-259	0.0178553	0.00358369
ANGPTL4	0	0.0203148	0	0	0	0.00045137	-0.0135374
IGFBP6	3.25e-251	0.0201486	0.004	0.015	9.18e-248	0.0110075	-0.00301399
PPP1R3C	0	0.0199658	0	0.046	0	0.000324121	-0.0134242
HCG11	0	0.0199054	0.01	0.754	0	0.0360206	0.0218244
LINC02029	4.96e-32	0.0197925	0.002	0.123	1.4e-28	0.0157267	0.00188697
ANO6	2.4e-76	0.0197894	0.025	0.738	6.78e-73	0.0979881	0.0830299
IGF1	8.08e-75	0.0195803	0.007	0.4	2.29e-71	0.0212822	0.00751494
CD81	0.0579563	0.0194127	0.813	0.862	1	7.54898	7.43471
PILRA	1.43e-230	0.0194035	0.018	0.862	4.04e-227	0.070909	0.0566023
AL035446.1	0	0.0192593	0.001	0.123	0	0.00315587	-0.0101468
RRM2	0	0.0191956	0.002	0.062	0	0.00890173	-0.00443315
FAM71A	1.74e-33	0.0191012	0.003	0.108	4.93e-30	0.0144655	0.00112261
SLC14A1	6.93e-303	0.0190285	0.029	0.985	1.96e-299	0.122781	0.108069
COL11A2	0	0.0188949	0.001	0.077	0	0.00362695	-0.00943178
ITM2B	0.963652	0.0188806	0.752	0.938	1	5.13625	5.05647
F5	1.67e-211	0.0187471	0.003	0	4.73e-208	0.0115065	-0.00155247
MPEG1	6.86e-123	0.0186872	0.006	0.462	1.94e-119	0.0211207	0.00797946
FNTB	3.3e-149	0.0186748	0.009	0.262	9.34e-146	0.0295879	0.0163464
PTAFR	8.6e-249	0.0184308	0.004	0.415	2.43e-245	0.0175156	0.0045993
KISS1R	9.44e-19	0.0183951	0.004	0	2.67e-15	0.0122978	-0.000527569
CRACR2B	1.9e-142	0.0183892	0.009	0.554	5.36e-139	0.0236544	0.0106892
NAGK	4.02e-29	0.0181983	0.092	0.785	1.14e-25	0.31699	0.300482
IGFBP3	0.000118686	0.0180266	0.005	0.015	0.335645	0.012599	2.52e-05
LINC01551	0	0.0176035	0.001	0.046	0	0.00137291	-0.0107714
TLR7	1.25e-171	0.0175648	0.005	0.338	3.54e-168	0.0220501	0.00968215
LY96	1.99e-185	0.0175379	0.047	0.969	5.64e-182	0.142518	0.128713
LUCAT1	4.43e-289	0.0175151	0.008	0.8	1.25e-285	0.0332117	0.0207438
BTNL9	1.19e-71	0.0171178	0.003	0.154	3.38e-68	0.0129394	0.000991745
PLOD2	0	0.0171122	0.001	0.031	0	0.00141619	-0.0103917
RARRES1	5.15e-12	0.0170289	0.005	0.415	1.46e-08	0.0202806	0.00830855
FAM20A	2.99e-142	0.0169218	0.002	0.231	8.46e-139	0.0121868	0.000383979
WNT5A	1.07e-59	0.0168562	0.003	0.108	3.03e-56	0.0117732	2.06e-05
TGFBI	6.13e-267	0.01668	0.005	0.508	1.73e-263	0.0161826	0.00450152
SLC1A2	1.64e-209	0.0164295	0.002	0	4.63e-206	0.00615611	-0.00523706
SHISA9	0	0.0164177	0	0.015	0	0	-0.0113154
SIGLEC1	1.45e-162	0.0163083	0.006	0.492	4.09e-159	0.0201586	0.00869164
DMXL2	0	0.016289	0.006	0.138	0	0.0232573	0.0117691
PLBD1	0	0.0162384	0.005	0.569	0	0.0202157	0.00879692
SPAG5	3.25e-197	0.0162309	0.004	0.015	9.18e-194	0.0131439	0.00180948
HSPB8	0	0.0161387	0	0	0	0	-0.0111242
EFEMP1	0	0.016099	0.001	0	0	0.00167527	-0.00944029
MYO1B	3.65e-86	0.0158441	0.003	0.015	1.03e-82	0.0107167	-0.00032261
DEPDC1	6.5e-108	0.015803	0.003	0	1.84e-104	0.00907751	-0.00191538
SORCS1	0	0.0158006	0	0	0	0	-0.0108924
IRX5	4.21e-292	0.0157401	0	0	1.19e-288	0.0027253	-0.00815519
GNG3	0	0.0157227	0	0	0	0	-0.010839
HLX	9.1e-16	0.0157004	0.001	0.231	2.57e-12	0.00766028	-0.00324632
FXYD2	7.71e-30	0.0156441	0.011	0.615	2.18e-26	0.0528662	0.0415109
AL391839.3	3.31e-103	0.0155494	0.004	0.231	9.35e-100	0.0145601	0.00368381
ZNF469	0	0.0154044	0.001	0	0	0.0037628	-0.00689788
AURKB	4.01e-34	0.0152312	0.002	0.185	1.13e-30	0.0109565	0.000339499
AC109347.1	0.000599942	0.0151634	0.003	0.292	1	0.0120863	0.00150445
TMEM163	0	0.0150957	0.003	0.185	0	0.00633974	-0.00413523
ASF1B	1.94e-64	0.0149244	0.01	0.523	5.48e-61	0.0261602	0.0155995
KIF22	0.457782	0.0146262	0.052	0.538	1	0.173445	0.161609
AL450306.1	0	0.0145951	0	0.062	0	0	-0.0100655
FAM241A	3.47e-298	0.0145908	0.01	0.708	9.8e-295	0.0318008	0.0214183
SLC7A11	4.48e-96	0.0145003	0.003	0.231	1.27e-92	0.0122581	0.00213496
BRIP1	1.22e-140	0.0144248	0.003	0	3.46e-137	0.00849011	-0.00154307
AC106028.4	9.88e-263	0.0140052	0.004	0.446	2.79e-259	0.0184379	0.00859902
ITGA10	4.24e-284	0.013944	0.001	0	1.2e-280	0.00775826	-0.00193504
CD274	0	0.0139063	0.01	0.938	0	0.0317281	0.021831
GFPT2	0	0.0136964	0.001	0.046	0	0.00241817	-0.00705339
TLR3	3.89e-49	0.0136441	0.006	0.354	1.1e-45	0.0202245	0.0106214
CENPA	2.16e-238	0.0136196	0.002	0	6.12e-235	0.00501506	-0.00442805
FADS1	0	0.013457	0.002	0.169	0	0.00580972	-0.00352851
CDH6	3.04e-27	0.0134398	0	0.108	8.61e-24	0	-0.00927249
SMIM10	1.64e-144	0.0133789	0.004	0.292	4.65e-141	0.0137509	0.00439327
LINC01146	0.685036	0.0132479	0.003	0	1	0.00922504	0
STMN1	6.86e-10	0.0130884	0.195	0.4	1.94e-06	0.645472	0.630612
PAPPA	2.82e-276	0.012973	0	0	7.98e-273	0.0039705	-0.00501691
RTKN2	0.0891206	0.0129301	0.028	0.492	1	0.138016	0.127862
CMTM2	0.774682	0.0129254	0.001	0	1	0.00899948	0
LRRK2	1.7e-23	0.012896	0.003	0.123	4.79e-20	0.0149628	0.00593068
ASPA	0	0.012758	0.001	0.108	0	0.00511478	-0.00373446
S1PR1	8e-178	0.0125267	0.008	0.6	2.26e-174	0.0277632	0.0188779
PARP2	1.5e-264	0.0125232	0.013	0.154	4.25e-261	0.0422797	0.0332714
MAF	2.7e-53	0.0125144	0.144	0.985	7.62e-50	0.714231	0.699426
BRCA1	1.38e-07	0.0124783	0.005	0.538	0.000390217	0.0228571	0.0140483
PART1	1.63e-49	0.0124741	0	0	4.6e-46	0	-0.00860914
GLT8D2	0	0.0124449	0.001	0	0	0.00389087	-0.00473163
TNFRSF10D	0	0.0124346	0.006	0.708	0	0.0177965	0.00906176
NEK2	3.6e-115	0.0123946	0.006	0.523	1.02e-111	0.0148442	0.00616278
GSDME	6.55e-86	0.0123936	0.004	0.646	1.85e-82	0.012113	0.0034556
PLAAT4	0.248208	0.0123008	0.716	1	1	4.74687	4.69808
FAM110C	4.69e-103	0.0122985	0.001	0.031	1.33e-99	0.00542173	-0.00311273
AL109615.2	3.65e-44	0.0122412	0.002	0	1.03e-40	0.00742912	-0.00108272
HMMR	9.76e-265	0.0122321	0.007	0.108	2.76e-261	0.0242582	0.0156106
KIF4A	1.03e-239	0.0122176	0.002	0.154	2.92e-236	0.00476957	-0.00370346
CYSLTR2	0.685036	0.0121841	0.003	0	1	0.00848112	0
CRYBB1	1.59e-155	0.0121376	0.002	0.4	4.51e-152	0.00633753	-0.00209341
RGS5	1.74e-181	0.0121168	0.003	0.262	4.92e-178	0.00700135	-0.00142077
THBS1	3.42e-23	0.0120307	0.002	0.246	9.68e-20	0.0143833	0.00595951
IL2RA	0.00034856	0.0120295	0.003	0.031	0.985728	0.00898354	0.000605379
DNASE2	7.27e-27	0.0119981	0.098	0.785	2.06e-23	0.327818	0.316821
PDPN	3.08e-83	0.0119875	0.004	0.262	8.71e-80	0.0113166	0.0029483
PKMYT1	0	0.0118992	0	0.031	0	0.00111691	-0.00710626
MYBPC1	0	0.0118717	0	0	0	0	-0.00819504
SLN	0	0.0118431	0	0	0	0.000574226	-0.00760584
LRAT	0	0.0118329	0	0.077	0	0.0017	-0.00648228
HCK	7.46e-79	0.0117903	0.004	0.354	2.11e-75	0.0183849	0.0100962
CDCA2	2.75e-24	0.0115424	0.003	0.215	7.77e-21	0.00899177	0.000951453
IL4I1	3.82e-10	0.0115231	0.006	0.446	1.08e-06	0.0249499	0.0167961
AC008393.1	0	0.0115077	0.003	0.077	0	0.0103714	0.00234417
PPP1R1C	0	0.0113406	0	0	0	0	-0.00782988
RHBDF2	1.86e-223	0.0113116	0.031	0.938	5.25e-220	0.127317	0.118513
GNAZ	0	0.0112683	0.001	0.185	0	0.000804947	-0.00698151
PPP2R3A	9.17e-205	0.0112285	0.007	0.231	2.59e-201	0.0211291	0.0132125
HLA-E	0.00647528	0.011193	0.915	1	1	13.8137	13.6992
USP53	0.0072889	0.0111314	0.034	0.554	1	0.121669	0.113048
CMKLR1	0.00255842	0.0111287	0.004	0.154	1	0.0154226	0.00761993
SPC24	0	0.0109599	0.001	0	0	0.00358415	-0.00401103
DLK2	0	0.0108084	0	0.015	0	0.0014206	-0.00605382
AC083855.2	1.57e-12	0.0107393	0	0.015	4.44e-09	0.00259689	-0.00483865
RXRG	6.69e-260	0.0106727	0	0.015	1.89e-256	0	-0.00737047
RPP25	7.95e-23	0.0106617	0.003	0.323	2.25e-19	0.00825939	0.00083567
AP000919.2	0.74078	0.0105932	0.002	0	1	0.00736964	0
LILRB5	2.27e-253	0.0104611	0.003	0.4	6.42e-250	0.01357	0.00624711
AF127936.2	0	0.0103271	0.005	0.615	0	0.0207041	0.0134237
NRGN	1.48e-305	0.0102887	0	0	4.17e-302	0.000492922	-0.00661679
CCDC168	9.94e-100	0.010217	0.002	0.046	2.81e-96	0.00712061	1.35e-05
GAPLINC	1.01e-38	0.0101321	0.003	0.108	2.85e-35	0.00743852	0.000388017
LIF	1.39e-06	0.0100542	0.002	0.031	0.00393072	0.00723379	0.00023875
SUSD1	0	0.00999087	0.007	0.815	0	0.0278444	0.020751
FAM107A	4.49e-117	0.00984201	0	0.046	1.27e-113	0.00103451	-0.00577127
LINC00877	2.2e-78	0.00975798	0.003	0.477	6.22e-75	0.0103658	0.00355503
CCDC80	4.15e-39	0.0096721	0.001	0	1.17e-35	0.00580073	-0.00091979
MND1	0	0.00960265	0	0	0	0.001536	-0.00510814
AP005901.5	0	0.00954239	0	0.015	0	0.000766964	-0.00583055
AL645608.7	1.54e-51	0.00952482	0.003	0.031	4.36e-48	0.00556302	-0.00105394
CDCA3	0	0.00951962	0.001	0.015	0	0.00556142	-0.00105193
AL022724.3	0.685036	0.00950742	0.003	0	1	0.00661181	0
CTDSPL	2.06e-13	0.0095073	0.002	0.077	5.81e-10	0.00548663	-0.0011177
PROS1	0	0.00938233	0.002	0.185	0	0.00411949	-0.00238944
PCDHB14	0	0.00935191	0	0	0	0	-0.00646129
HCAR2	0	0.00925948	0.004	0.631	0	0.0116022	0.00513039
COL9A1	4.17e-244	0.00921846	0	0.015	1.18e-240	0	-0.00636938
GGT5	1.63e-49	0.00917608	0	0	4.6e-46	0	-0.00634019
FGD2	0	0.0091566	0.01	0.862	0	0.0318613	0.0253329
SOCS2	4.55e-85	0.00906918	0.004	0.2	1.29e-81	0.010323	0.00399174
KCNJ2	4.9e-191	0.00897505	0.003	0.308	1.39e-187	0.0151661	0.00887029
LINC01220	9.95e-165	0.00889338	0.011	0.569	2.81e-161	0.0382089	0.0318286
MYOF	1.09e-88	0.00879346	0.003	0.277	3.1e-85	0.00975848	0.00362255
CYP1B1	8.34e-46	0.00878798	0.002	0.108	2.36e-42	0.00685166	0.000737203
LINC01480	5.83e-241	0.00877653	0.007	0.477	1.65e-237	0.024333	0.0181205
CFLAR-AS1	5.86e-163	0.00846068	0.002	0.262	1.66e-159	0.00883788	0.00293886
AC253572.2	9.11e-189	0.00833776	0.051	1	2.58e-185	0.23749	0.230359
AC122108.2	1.34e-237	0.00827292	0.001	0	3.79e-234	0.00386176	-0.00187826
CLEC10A	3.4e-07	0.00817059	0.002	0.031	0.000962085	0.00589407	0.00021337
AC009318.1	1.41e-258	0.00812825	0.004	0.169	3.98e-255	0.0118154	0.00613082
AQP4	1.47e-155	0.00812133	0.001	0	4.17e-152	0.00390629	-0.0017291
ABCC3	8.76e-89	0.00809417	0.001	0.015	2.48e-85	0.00514687	-0.000476664
GPC6	0	0.00806768	0	0.015	0	0	-0.00557649
NLRP3	5.87e-09	0.00806265	0.006	0.185	1.66e-05	0.0157645	0.0101036
PKD2L1	0	0.00804234	0.004	0.538	0	0.0110937	0.00547298
CRISPLD2	0	0.00798867	0.001	0.031	0	0.00407254	-0.00147197
ITGAX	0	0.00789855	0.01	0.877	0	0.0341134	0.0284673
NT5DC2	0	0.00783852	0.002	0.154	0	0.0056709	0.000221656
CEP112	2.72e-279	0.00782327	0	0.015	7.7e-276	0.000667417	-0.00474419
SPI1	5.76e-241	0.00776592	0.023	0.908	1.63e-237	0.0726761	0.0669175
RAB20	2.39e-117	0.00776277	0.012	0.677	6.75e-114	0.049146	0.043516
KCNIP1	0	0.00775836	0	0.015	0	0	-0.00536325
GPR84	4.64e-34	0.0075544	0.002	0.108	1.31e-30	0.00679965	0.00154151
FBXO43	8.22e-182	0.00752983	0	0	2.33e-178	0.00463831	-0.000591513
LINC00578	8.72e-45	0.0075134	0	0	2.47e-41	0.00246004	-0.00274709
ALOX15B	0	0.00741657	0.006	0.569	0	0.0331372	0.0278397
MXRA8	2.29e-187	0.00722785	0.001	0.046	6.48e-184	0.00354199	-0.00147314
SKA1	0.364392	0.00722156	0.005	0.169	1	0.0124407	0.00738551
COX7A1	1.63e-49	0.0071121	0	0	4.6e-46	0	-0.0049176
ITGAD	0	0.00711005	0.003	0.692	0	0.013531	0.0085483
GALR1	0	0.00708151	0	0.031	0	0	-0.0048965
ACVRL1	2.52e-88	0.00703585	0.001	0.215	7.11e-85	0.00407741	-0.000807431
COLEC12	2.04e-05	0.00700161	0.002	0.2	0.0577561	0.00613087	0.0012598
CHODL	2.63e-140	0.0069637	0.001	0	7.43e-137	0.00140872	-0.0034133
PDGFRA	0	0.00692301	0	0	0	0	-0.00478717
TNFAIP8L3	0	0.00687585	0.002	0.031	0	0.00585813	0.00107564
LINC01094	2.43e-55	0.00676229	0.004	0.185	6.86e-52	0.0147272	0.00998206
VAMP5	9.44e-12	0.00664711	0.281	0.938	2.67e-08	0.930793	0.921918
FGR	2.79e-159	0.0066403	0.007	0.492	7.88e-156	0.0362295	0.031471
APOL4	7.47e-289	0.00661059	0.008	0.738	2.11e-285	0.0296539	0.0249467
KLRC2	0	0.00657304	0.002	0.138	0	0.0120331	0.00743271
AL358473.1	0	0.00656845	0.001	0.046	0	0.00219593	-0.0023566
DUSP1	0.001294	0.0064442	0.913	1	1	22.455	22.3504
IL1RN	4.62e-92	0.00643212	0.002	0	1.31e-88	0.00425164	-0.000215757
SYT6	5.37e-46	0.00641061	0.001	0.046	1.52e-42	0.00391864	-0.000532367
LINC00346	0.848845	0.00637414	0.001	0.015	1	0.00426277	-0.000164485
KIAA1257	0.869454	0.00636356	0	0	1	0.00442063	0
MELK	3.64e-05	0.00634633	0.003	0.215	0.103059	0.00729489	0.00287359
LINC02099	0.84005	0.00631986	0.001	0	1	0.0043902	0
VNN1	1.83e-65	0.00631628	0.001	0.108	5.17e-62	0.0045834	0.000194836
XRCC2	0	0.00621434	0.002	0.046	0	0.00446236	0.000144987
RBPMS	1.76e-197	0.00609689	0	0	4.98e-194	0.00105755	-0.00316404
E2F7	3.95e-08	0.00608426	0.002	0.077	0.000111795	0.00817173	0.00392893
PECAM1	5.46e-78	0.00606201	0.102	0.969	1.55e-74	0.359001	0.353302
CFI	0	0.00598713	0	0	0	0	-0.00414137
GAL3ST4	8.8e-27	0.00597175	0.006	0.431	2.49e-23	0.0205226	0.0163071
AC091271.1	2.94e-59	0.00590809	0.099	0.908	8.33e-56	0.444725	0.438821
TCHH	0.74078	0.00589193	0.002	0	1	0.00409233	0
CD36	0.908206	0.00580791	0	0	1	0.00403385	0
LYVE1	0.869454	0.00575915	0	0	1	0.00399992	0
LILRA4	0	0.00567392	0.006	0.677	0	0.0287447	0.0247067
WDR64	1.72e-184	0.0056639	0.001	0.446	4.86e-181	0.00884666	0.00489378
LINC00634	0	0.00565972	0	0.077	0	0	-0.00391533
CD5L	3.92e-250	0.00564787	0.001	0.323	1.11e-246	0.00435267	0.000428509
KMO	8.17e-96	0.00559745	0.002	0.169	2.31e-92	0.00656635	0.00266858
DKK1	2.76e-194	0.00559268	0	0	7.81e-191	0.00130229	-0.0025718
AC012673.1	2.81e-131	0.00555595	0.002	0.292	7.94e-128	0.00538255	0.00151817
PAPSS2	2.12e-53	0.00555201	0.001	0.277	5.99e-50	0.00203295	-0.00181582
MIR3945HG	0	0.00554838	0.003	0.569	0	0.0147473	0.0108522
PHYHIP	0	0.00552649	0	0	0	0.00116623	-0.00266157
SLC17A7	0.915987	0.00549464	0.001	0.062	1	0.00336435	-0.000449791
RGS13	6.2e-188	0.00543138	0.007	0.415	1.75e-184	0.0210161	0.0171795
SAT1	0.330633	0.00538116	0.824	1	1	12.2325	12.1832
KCNJ8	0	0.00537159	0	0	0	0	-0.00371638
CPNE5	0.0013474	0.00531261	0.002	0.385	1	0.0104268	0.00671279
PTX3	1.13e-221	0.00523687	0	0.015	3.2e-218	0.00143475	-0.00219379
ENTPD1	1.14e-175	0.00510629	0.004	0.662	3.22e-172	0.0192266	0.0156255
ANKRD33B	0.010246	0.00505705	0.001	0.062	1	0.00341691	-9.42e-05
BAMBI	1.27e-179	0.00498023	0.009	0.2	3.59e-176	0.0225926	0.0190687
AC107398.3	2.7e-66	0.00497908	0.001	0	7.64e-63	0.00228568	-0.00116748
IGHG4	8.25e-87	0.00497651	0.002	0.169	2.33e-83	0.00747591	0.00400666
C3AR1	0	0.00479701	0.02	0.985	0	0.0607341	0.057213
ALKAL2	2.95e-251	0.004783	0.001	0.077	8.34e-248	0.00345299	0.000131726
AC079753.2	0.000197029	0.00475637	0.001	0	0.557198	0.00275174	-0.000548756
C5AR2	3.56e-154	0.00474677	0.001	0.046	1.01e-150	0.00466165	0.00136154
AC078795.3	0	0.00465981	0.001	0	0	0.00285771	-0.000376232
LPCAT2	0	0.00463412	0.004	0.585	0	0.0197078	0.0164376
C1S	2.93e-146	0.00463321	0.001	0	8.28e-143	0.00221403	-0.000999415
THBD	2.7e-95	0.00462126	0.001	0	7.64e-92	0.00170744	-0.00149611
BLNK	0	0.0046004	0.003	0.554	0	0.0156516	0.0124181
MUC1	2.66e-104	0.00452855	0	0	7.51e-101	0.00215911	-0.000981691
FOXC1	3.45e-11	0.0045022	0.001	0.077	9.75e-08	0.00302212	-0.00010312
ECM1	3.47e-58	0.00447579	0.001	0.031	9.81e-55	0.00248877	-0.000616513
CBR3	0	0.00445264	0.004	0.138	0	0.0107381	0.00762345
ARX	0	0.00431904	0	0	0	0.000638241	-0.00235292
GPX8	0.869454	0.00431195	0	0	1	0.00299329	0
FCGR2A	2.58e-247	0.00431024	0.03	0.892	7.3e-244	0.106425	0.103125
HTRA4	0	0.00424997	0.004	0.692	0	0.0119677	0.00899097
PTHLH	1.57e-40	0.00422966	0.001	0.231	4.44e-37	0.00699992	0.00405194
AP1B1	3.56e-154	0.00421412	0.04	0.908	1.01e-150	0.13192	0.128619
COL1A1	0.869454	0.00421392	0	0	1	0.00292514	0
F3	1.84e-141	0.00418867	0.001	0.2	5.2e-138	0.00642848	0.00351069
LAMA3	1.25e-289	0.00417003	0	0	3.55e-286	0.000631648	-0.00225644
PDE5A	1.02e-59	0.00412884	0	0.246	2.88e-56	0.00182747	-0.00103556
AC135050.1	0.860704	0.00407288	0.001	0.077	1	0.0027755	-5.15e-05
TMEM108	0	0.00391358	0.001	0.154	0	0.00262275	-9.34e-05
SPART-AS1	7e-197	0.00387985	0	0.015	1.98e-193	0	-0.00268569
ELMOD1	0	0.00375858	0	0.015	0	0	-0.00260186
AC016745.2	1.25e-111	0.00372756	0.001	0.292	3.52e-108	0.0047251	0.00213249
ADSSL1	4.35e-27	0.00369843	0.005	0.462	1.23e-23	0.0134636	0.0108688
CRIP3	0.839495	0.00367191	0.001	0.046	1	0.00261982	7.12e-05
KRT19	0.84005	0.00365739	0.001	0	1	0.00253833	0
ACAT2	1.39e-19	0.00359458	0.097	0.354	3.93e-16	0.250687	0.247575
SLC47A2	3.17e-23	0.00357329	0	0	8.97e-20	0.00242216	-5.76e-05
DDAH1	0	0.00357285	0	0.046	0	0.000572511	-0.00190235
AC022517.1	0	0.00353243	0	0.015	0	0.000433115	-0.00201344
TANC1	0	0.00350576	0.001	0.154	0	0.00542721	0.00298697
TNFRSF11B	1.25e-30	0.00345198	0.001	0.015	3.53e-27	0.0018385	-0.00055576
ADIRF	7.95e-11	0.00343895	0	0.031	2.25e-07	0.00307537	0.000687192
COL5A3	3.83e-210	0.00335741	0	0	1.08e-206	0.000544019	-0.00178172
SHOX2	2.26e-15	0.00335326	0.001	0.092	6.38e-12	0.00263869	0.000310956
EXO1	0	0.00331213	0.002	0.015	0	0.00549471	0.00318895
RBP4	3.68e-54	0.00330303	0	0.031	1.04e-50	0.000289914	-0.00199762
KIF14	4.69e-103	0.00328698	0.001	0.031	1.33e-99	0.00594893	0.00365963
OLFML2A	0.869454	0.00325468	0	0	1	0.00225852	0
FABP3	9.38e-20	0.00324445	0.003	0.369	2.65e-16	0.0139618	0.0116841
SORBS2	9.4e-121	0.00321442	0.001	0.569	2.66e-117	0.00708254	0.0048412
SULF1	1.36e-81	0.00320119	0	0.077	3.84e-78	0	-0.00221644
LSMEM2	0	0.00317298	0	0.062	0	0	-0.00219692
CFH	3.04e-281	0.00314904	0.003	0.4	8.59e-278	0.00884302	0.00664337
E2F8	8.22e-182	0.00314199	0	0	2.33e-178	0.00168365	-0.000495507
ELL3	9.46e-79	0.0031062	0.001	0.123	2.68e-75	0.00364313	0.00148456
PTPRN	0	0.00300383	0.001	0.092	0	0.00150723	-0.00057584
BASP1-AS1	6.59e-103	0.00297644	0	0.123	1.86e-99	0.00344098	0.00137291
RASL12	0.869454	0.0029576	0	0	1	0.00205216	0
KIF20A	1.13e-289	0.00291486	0	0.046	3.21e-286	0.000765575	-0.00125436
PLEKHS1	4.12e-07	0.00286507	0	0	0.00116448	0.000973828	-0.00101205
CCDC3	2.57e-52	0.00285084	0.001	0	7.26e-49	0.00175933	-0.000218246
ACSBG1	8.69e-88	0.00284946	0.001	0	2.46e-84	0.00181841	-0.000158323
DCSTAMP	3.77e-132	0.00284251	0	0.077	1.07e-128	0	-0.00196834
AL132780.2	0.869454	0.00277366	0	0	1	0.0019244	0
LNCAROD	1.35e-158	0.00276705	0.001	0.2	3.8e-155	0.00311843	0.00119631
BCO2	4.91e-12	0.00274352	0.002	0.323	1.39e-08	0.0113829	0.0094614
PLA2G1B	6.51e-31	0.00267089	0	0	1.84e-27	0.00130143	-0.00055058
TNFSF15	0.84005	0.00260317	0.001	0	1	0.00180601	0
TMEM255A	1.51e-29	0.00255887	0.005	0.292	4.26e-26	0.0224763	0.0206643
DNAH7	4.94e-18	0.00252888	0	0	1.4e-14	0.00153865	-0.000215398
PDE3A	8.07e-177	0.00252088	0	0	2.28e-173	0	-0.00174582
AL161785.3	0.84005	0.00250848	0.001	0	1	0.00174026	0
MYOZ1	0	0.00250232	0	0.062	0	0	-0.00173297
VWC2	4.4e-89	0.00247619	0	0	1.24e-85	0.00114742	-0.000569437
AL591848.4	1.45e-78	0.00247375	0	0.138	4.1e-75	0	-0.00171321
AC022509.4	0.869454	0.00243948	0	0	1	0.00169235	0
ZIC1	1.44e-69	0.00239969	0	0.169	4.07e-66	0.00395817	0.00228964
KCNN3	0	0.00238172	0	0.015	0	0.000307463	-0.00134256
TREM1	1.38e-79	0.00235235	0.002	0.169	3.89e-76	0.00441956	0.00278316
BCL6B	2.97e-26	0.00230904	0.001	0	8.4e-23	0.00147747	-0.000124118
CNTF	6.51e-41	0.00225188	0.001	0.092	1.84e-37	0.00155634	-5.75e-06
ARHGAP42	0.035032	0.00224581	0	0.123	1	0.000934738	-0.000622182
RETN	6.74e-161	0.00210243	0	0	1.91e-157	0	-0.00145623
PCDHGB7	0	0.00206435	0	0.031	0	0	-0.00142987
SLC26A7	0.000204518	0.00202767	0	0.031	0.578377	0.00144012	3.36e-05
TEX30	3.1e-73	0.00198549	0.024	0.292	8.77e-70	0.064632	0.0631678
NNMT	0	0.00198179	0.001	0.015	0	0.00112816	-0.00024611
AL390242.1	0.869454	0.00192973	0	0	1	0.00133848	0
KLHL41	4.21e-292	0.00191632	0	0	1.19e-288	0.000832268	-0.000496246
TCF19	1.4e-197	0.00191294	0.005	0.723	3.96e-194	0.0190257	0.0176754
AC027130.1	4.19e-65	0.00182824	0	0.169	1.19e-61	0.00318188	0.00191142
S1PR3	0	0.00180148	0	0.015	0	0	-0.00124791
SYNPO2	0.869454	0.00174229	0	0	1	0.00120839	0
FOXM1	0	0.00172727	0.003	0.108	0	0.0163852	0.015169
MYOT	0	0.0017068	0	0.077	0	0	-0.00118237
MMP2	4.91e-98	0.00169946	0.002	0.6	1.39e-94	0.00947027	0.00828184
GDF10	8.72e-45	0.00169903	0	0	2.47e-41	0.00102724	-0.000150952
SORCS3	2.03e-288	0.00166675	0	0	5.73e-285	0	-0.00115463
TIE1	7.33e-16	0.00164528	0	0.169	2.07e-12	0	-0.00113977
NEBL	0	0.0016449	0	0	0	0.000279098	-0.000860727
AC093821.1	5.52e-58	0.00161546	0	0.077	1.56e-54	0.00131715	0.000196546
CAMK1G	1.9e-40	0.0015848	0.001	0.077	5.38e-37	0.00270793	0.00160706
FAM131C	1.51e-267	0.00153461	0	0.031	4.27e-264	0	-0.00106314
CABLES1	7.95e-254	0.00151347	0.001	0.031	2.25e-250	0.00178088	0.000730499
IL1R1	2.73e-113	0.00147131	0.001	0.169	7.71e-110	0.00396198	0.00293862
ECRG4	4.34e-135	0.00140535	0	0	1.23e-131	0.000903681	-7.08e-05
AC016134.1	6.3e-97	0.00133903	0.001	0.215	1.78e-93	0.00294412	0.00201368
GJA1	2.61e-115	0.00132771	0	0	7.38e-112	0.000605194	-0.000315235
AL590705.1	0	0.00129029	0.005	0.662	0	0.0145175	0.0136106
AC096733.2	1.13e-12	0.0012293	0	0.123	3.2e-09	0	-0.00085172
AL355481.1	1.97e-65	0.00112958	0	0	5.58e-62	0	-0.000782657
POU3F2	0	0.00112938	0	0.092	0	0.00100708	0.00022377
FUT1	5.5e-84	0.00110976	0	0	1.56e-80	0.000527822	-0.000241515
DHRS9	4.71e-45	0.00103213	0.001	0.185	1.33e-41	0.00560135	0.00488218
CAPG	5.03e-70	0.00103195	0.124	1	1.42e-66	0.50637	0.505293
AC104423.1	8.72e-45	0.00102859	0	0	2.47e-41	0.000655964	-5.72e-05
FPR1	0	0.00100382	0.006	0.738	0	0.0242554	0.023543
AC009812.4	0	0.000987851	0	0.015	0	0.000550406	-0.000134463
FANCD2	2.23e-94	0.000985189	0.019	0.277	6.3e-91	0.0711994	0.0704681
MXRA5	0.908206	0.000921189	0	0	1	0.000638724	0
COL1A2	0.908206	0.000906646	0	0	1	0.000628637	0
MMP7	0.908206	0.000864172	0	0	1	0.000599178	0
NKAPL	2.58e-10	0.000838435	0.001	0.123	7.29e-07	0.00112026	0.00053862
COL12A1	1.48e-240	0.000825292	0	0	4.17e-237	0	-0.000571886
IL33	0.908206	0.000823712	0	0	1	0.000571117	0
COBLL1	9.99e-88	0.00081717	0	0.108	2.82e-84	0.00326108	0.00269297
NXPH4	0	0.000814546	0.001	0.015	0	0.00128923	0.000724063
LRG1	1.22e-22	0.000797838	0	0.031	3.45e-19	0.000683195	0.00012995
NFATC4	1.4e-33	0.000729987	0	0	3.97e-30	0	-0.00050586
RASGRF1	1.03e-09	0.000690196	0.001	0.123	2.92e-06	0.00341308	0.00293315
BMPR1B	0.908206	0.000676962	0	0	1	0.000469345	0
AL121936.1	1.57e-12	0.0006722	0	0.015	4.44e-09	0.00459649	0.00412852
AC025580.3	0.0233738	0.000670608	0	0.092	1	0.000993554	0.00052837
ECM2	0.908206	0.00065737	0	0	1	0.000455758	0
CLEC5A	0.908206	0.000624078	0	0	1	0.000432671	0
SDC1	1.46e-14	0.000617943	0	0.015	4.12e-11	0.000177682	-0.000250628
PPARGC1A	3.84e-16	0.000601833	0	0.046	1.08e-12	0.000470496	5.32e-05
ZFHX3	1.89e-18	0.000583143	0.009	0.415	5.34e-15	0.0292777	0.0288618
VIPR1	1.06e-32	0.000568361	0.001	0.062	3.01e-29	0.00297627	0.00258122
AL591115.1	1.02e-67	0.000534097	0	0.077	2.88e-64	0.000519504	0.000149172
KIT	4.21e-48	0.000516685	0	0.062	1.19e-44	0.0025726	0.00221361
LEP	1.97e-65	0.00051641	0	0	5.58e-62	0	-0.000357884
CCDC170	0.908206	0.000502664	0	0	1	0.000348481	0
NKAIN1	0	0.000487013	0	0.031	0	0.00221143	0.00187317
EFEMP2	0.404926	0.000485069	0.004	0.354	1	0.0138121	0.0134713
TRIM58	0.908206	0.000483654	0	0	1	0.0003353	0
FAM110D	5.57e-145	0.000482694	0	0	1.58e-141	0	-0.000334522
BX664727.3	1.13e-37	0.00045965	0	0.169	3.2e-34	0	-0.000318554
PPFIA1	6.14e-10	0.000435264	0.055	0.631	1.74e-06	0.204522	0.204159
CDH10	3.71e-113	0.00042668	0	0	1.05e-109	0	-0.000295708
KLHL29	4.57e-129	0.000372842	0	0	1.29e-125	0	-0.000258401
NKAIN3	1.97e-65	0.000355713	0	0	5.58e-62	0	-0.000246531
FAT3	5.57e-145	0.000352101	0	0	1.58e-141	0	-0.000244028
EDNRA	3.71e-113	0.000330784	0	0	1.05e-109	0	-0.000229255
CHRNA6	2.43e-81	0.000330224	0	0	6.87e-78	0	-0.000228868
TRIM63	4.57e-129	0.000298713	0	0	1.29e-125	0	-0.000207031
BRINP3	4.57e-129	0.000274598	0	0	1.29e-125	0	-0.000190319
ADAMTSL3	7.46e-99	0.000262804	0	0.108	2.11e-95	0.000466027	0.000283797
PACRG-AS1	4.62e-101	0.000193822	0	0.031	1.31e-97	0	-0.000134338
NTNG1	2.62e-09	0.000181877	0	0.015	7.42e-06	0.000177682	5.16e-05
FOXD3	0	0.000145135	0	0.031	0	0.00102992	0.000929223
COL14A1	1.4e-33	8.72e-05	0	0	3.97e-30	0	-6.04e-05
MYCN	0	6.72e-05	0	0.185	0	0	-4.66e-05
MRGPRF	1.37e-17	1.14e-05	0	0	3.87e-14	0	-7.89e-06
AC010894.3	1	0	0	0	1	0	0
AC044893.1	1	0	0	0	1	0	0
AC114977.1	1	0	0	0	1	0	0
AL392172.2	1	0	0	0	1	0	0
ANPEP	1	0	0	0	1	0	0
COL8A1	1	0	0	0	1	0	0
DPEP3	1	0	0	0	1	0	0
EMX2	1	0	0	0	1	0	0
FGD5	1	0	0	0	1	0	0
FLRT2	1	0	0	0	1	0	0
GABRA2	1	0	0	0	1	0	0
IL1RL2	1	0	0	0	1	0	0
LINC02712	1	0	0	0	1	0	0
MSLN	1	0	0	0	1	0	0
NID1	1	0	0	0	1	0	0
POTEM	1	0	0	0	1	0	0
RIT2	1	0	0	0	1	0	0
RNASE3	1	0	0	0	1	0	0
SLITRK4	1	0	0	0	1	0	0
THRB-IT1	1	0	0	0	1	0	0
TINAGL1	1	0	0	0	1	0	0
TNFSF18	1	0	0	0	1	0	0
CXCL11	3.05e-224	-2.08e-05	0.001	0.277	8.63e-221	0.00172638	0.00174082
AC004540.2	5.52e-58	-3.1e-05	0	0.077	1.56e-54	0.00108934	0.00111082
SLC2A10	8.21e-07	-6.83e-05	0	0.031	0.00232225	0	4.73e-05
ST8SIA5	3.05e-12	-0.000138732	0	0.031	8.63e-09	0	9.62e-05
ASB4	0.000133579	-0.000174921	0	0.031	0.377761	0	0.000121254
MT1H	1.4e-33	-0.000187467	0	0.031	3.97e-30	0	0.00012995
AC092868.2	0.0743722	-0.00023799	0	0.185	1	0	0.000164976
LINC01990	1.4e-33	-0.000242786	0	0.031	3.97e-30	0	0.0001683
HP	1.02e-67	-0.000319579	0	0.077	2.88e-64	0.000355349	0.000576967
FST	2.06e-17	-0.00034358	0	0.138	5.84e-14	0.00161255	0.00185111
ANKRD9	2.14e-48	-0.000369182	0.018	0.646	6.04e-45	0.0488308	0.0490992
CDCA5	0	-0.000381882	0.001	0.062	0	0.00248813	0.00275352
FCGR1B	0	-0.000409246	0.009	0.785	0	0.0275771	0.0278686
SCIN	0	-0.000441055	0.015	0.908	0	0.063624	0.0639492
C21orf62	7.31e-30	-0.000447724	0	0.046	2.07e-26	0.000934977	0.00124565
LKAAEAR1	0	-0.000543984	0	0.031	0	0.00121575	0.00159334
LINC00707	1.9e-08	-0.000581047	0.001	0.015	5.37e-05	0.00244139	0.00284521
AP003306.2	3.29e-14	-0.000610537	0	0.046	9.31e-11	0.000539015	0.000962525
SOD3	0.000567384	-0.000611207	0	0.169	1	0.000393896	0.000817809
SPTLC3	0.944133	-0.000623456	0.001	0.169	1	0.00147235	0.00190522
PCOTH	3.76e-172	-0.000777187	0.001	0.462	1.06e-168	0.00515242	0.00569405
CAVIN2	2.19e-45	-0.000783103	0	0.077	6.2e-42	0.000441546	0.000984738
HSPA12A	4.78e-171	-0.000840282	0.012	0.231	1.35e-167	0.0479923	0.0486028
ARVCF	9.52e-100	-0.000846894	0	0.185	2.69e-96	0.0011172	0.00170505
AC129507.1	0	-0.000870575	0.001	0.108	0	0.00634959	0.00695704
CT69	2.59e-161	-0.000924742	0.001	0.4	7.33e-158	0.00189325	0.00253565
FAT4	3.71e-113	-0.000997481	0	0.108	1.05e-109	0	0.00069164
A4GALT	1.97e-65	-0.00101602	0	0.062	5.58e-62	0	0.000704502
HEPN1	0	-0.0010578	0.001	0.169	0	0.00155797	0.00229259
FFAR3	1.2e-128	-0.00106795	0	0.215	3.41e-125	0.000908293	0.00164949
NEXN	0	-0.00106903	0.004	0.615	0	0.0140265	0.0147782
AC140912.1	3.08e-44	-0.00112861	0	0.077	8.72e-41	0	0.000782602
GFRA2	4.14e-12	-0.00119681	0	0.323	1.17e-08	0.000551125	0.00138149
AL034397.3	4.02e-243	-0.00123214	0	0.262	1.14e-239	0.000740215	0.00159527
LINC02158	1.33e-283	-0.00126794	0	0.015	3.77e-280	0.00164399	0.00252469
EMP1	1.27e-227	-0.00127046	0.001	0.2	3.6e-224	0.00290291	0.00378648
TIGD4	1e-296	-0.00130116	0.001	0.338	2.83e-293	0.00179377	0.00269769
OSMR	1.27e-17	-0.00133822	0	0.092	3.6e-14	0	0.000928012
USH1C	3e-97	-0.00147021	0	0.092	8.5e-94	0	0.00101959
INHBA-AS1	1	-0.00155817	0	0.077	1	0	0.00108062
LINC00706	2.79e-274	-0.00157463	0	0.062	7.9e-271	0	0.00109205
PHLDA2	0	-0.00162371	0.012	0.892	0	0.0407965	0.0419686
NR1H3	4.26e-257	-0.00176642	0.009	0.169	1.2e-253	0.0333867	0.0346527
CD24	1.29e-14	-0.00193447	0.001	0.385	3.65e-11	0.00209709	0.00344168
NRIP2	1.61e-131	-0.00200856	0	0.169	4.55e-128	0	0.0013932
DDR2	5.04e-84	-0.00205738	0	0.138	1.42e-80	0.00066758	0.00209562
AC068308.1	1.03e-25	-0.0020949	0	0.138	2.91e-22	0	0.00145313
MAD2L1	5.38e-39	-0.00214541	0.066	0.769	1.52e-35	0.180326	0.182083
ANGPTL2	0	-0.00214969	0	0.108	0	0.000520786	0.00201273
EBF1	1.54e-39	-0.00215293	0	0.262	4.37e-36	0.000394632	0.00188864
HRK	0	-0.00219035	0	0.031	0	0	0.00151939
HEYL	8.07e-177	-0.0022026	0	0.169	2.28e-173	0	0.00152789
AL157895.1	2.38e-52	-0.0022794	0	0.062	6.74e-49	0.000441546	0.00202345
PDE1A	6.74e-161	-0.00230707	0	0.154	1.91e-157	0	0.00160042
AC008760.2	4.57e-129	-0.00239415	0	0.123	1.29e-125	0	0.00166088
NPPC	1.78e-24	-0.00244256	0.001	0.185	5.03e-21	0.00306096	0.00476063
BAAT	1.22e-177	-0.00249982	0	0.185	3.46e-174	0.002456	0.0041945
ADARB2-AS1	1.06e-105	-0.00253959	0	0.246	3.01e-102	0.00386596	0.00563463
ENKUR	1.07e-282	-0.00258458	0	0.138	3.02e-279	0.000512313	0.00230633
EFNB2	3.21e-45	-0.00263474	0.011	0.354	9.09e-42	0.0293346	0.0312162
AC113143.3	6.85e-28	-0.00264569	0	0.123	1.94e-24	0	0.00183554
NTRK1	1.18e-230	-0.00270368	0.001	0.262	3.35e-227	0.00257264	0.00445327
P2RY6	9.99e-88	-0.00273077	0	0.108	2.82e-84	0.000953196	0.00284962
OLFML1	8.07e-177	-0.00294786	0	0.169	2.28e-173	0	0.00204539
TFPI	1.7e-79	-0.00304577	0	0.123	4.79e-76	0.000590457	0.00270511
HEY1	0	-0.00304811	0.001	0.108	0	0.00317407	0.0052958
SHANK3	0	-0.00306146	0	0.046	0	0	0.0021243
NOTCH3	1.46e-14	-0.0031466	0	0.015	4.12e-11	0.00194085	0.00412852
NRN1	0	-0.00328283	0	0.138	0	0.000375125	0.00265406
MRC2	5.11e-212	-0.0034219	0.002	0.292	1.44e-208	0.00561653	0.00800457
TNFAIP6	1.65e-281	-0.00343023	0.003	0.446	4.67e-278	0.0100704	0.0124748
HK2	5.96e-229	-0.00344222	0.006	0.2	1.69e-225	0.0219805	0.0244218
MMP9	3.74e-289	-0.00352502	0.002	0.4	1.06e-285	0.00647727	0.00893946
AC010319.3	0.972239	-0.00360509	0	0.077	1	0.000419258	0.00292229
SDC2	6.85e-28	-0.00367631	0	0.215	1.94e-24	0	0.00255147
FZD9	0.0644773	-0.0036768	0	0.154	1	0.000492922	0.00304599
DTL	1.63e-20	-0.00368109	0.006	0.446	4.61e-17	0.0185343	0.0211364
LINC01857	0	-0.00372753	0.004	0.569	0	0.0177099	0.0203428
INPP5F	0.000252581	-0.00380275	0.009	0.538	0.7143	0.0384128	0.0411535
ACTRT3	8.21e-07	-0.00385926	0	0.015	0.00232225	0	0.00267861
GPX3	0	-0.00386626	0.013	0.908	0	0.050478	0.0532969
RNF152	0.0743722	-0.0039027	0	0.185	1	0	0.0027088
DERL3	2.49e-306	-0.00391332	0.002	0.4	7.05e-303	0.00654713	0.0092811
TEX14	2.47e-86	-0.00392549	0.001	0.385	6.99e-83	0.005807	0.00854748
NKAIN3-IT1	4.57e-129	-0.00418233	0	0.123	1.29e-125	0	0.00290318
ALPK3	0.00640595	-0.00427516	0.001	0.015	1	0.0101006	0.0130983
SPOCD1	7.33e-32	-0.00431005	0	0.185	2.07e-28	0.000654172	0.0036481
SLC8A1	2.14e-12	-0.0043212	0.006	0.354	6.07e-09	0.0165569	0.0196063
PSMC3IP	0	-0.0043435	0.005	0.092	0	0.0169479	0.0200143
LILRB1	1.01e-271	-0.00441861	0.005	0.508	2.86e-268	0.0173437	0.0204643
LINC01474	0	-0.00442765	0	0.046	0	0	0.00307373
GK	3.87e-33	-0.00447293	0.06	0.738	1.09e-29	0.216651	0.220429
KCNK10	0.949791	-0.0045506	0.001	0.215	1	0.00460428	0.00777804
AC084871.1	8.63e-302	-0.0045787	0.001	0.369	2.44e-298	0.00132957	0.00451256
ARHGAP20	2.9e-115	-0.00457937	0	0.215	8.21e-112	0	0.00317922
SOX9	5.48e-102	-0.00470538	0	0.154	1.55e-98	0.000191235	0.00345871
POC1A	1.21e-279	-0.00476954	0	0.154	3.41e-276	0.000977339	0.00429204
BCL6	6.28e-05	-0.00477215	0.051	0.462	0.177714	0.159692	0.163534
MT1G	1.11e-98	-0.00496566	0.001	0.046	3.13e-95	0.0029295	0.00638746
SLC7A14-AS1	6.18e-102	-0.00504818	0	0.077	1.75e-98	0.000419508	0.00392624
TSPAN8	7.68e-07	-0.00512192	0	0.185	0.00217216	0	0.00355655
ANKRD18A	9.72e-11	-0.0053331	0.001	0.2	2.75e-07	0.00811172	0.0118452
HSPB6	8.84e-74	-0.00545854	0	0.062	2.5e-70	0.000495236	0.00428785
FOLR2	2.61e-139	-0.00548438	0.019	0.738	7.38e-136	0.0781268	0.082233
ANKRD65	0	-0.00548699	0.001	0.185	0	0.00178995	0.0056073
CDC45	0	-0.00549741	0	0.031	0	0.00084494	0.00466595
LUZP2	7.33e-16	-0.00551826	0	0.169	2.07e-12	0	0.00383229
PLPP4	0	-0.00571529	0	0.154	0	0	0.0039694
LACTB	0.145183	-0.005772	0.036	0.538	1	0.126023	0.130537
FAM162B	1.48e-240	-0.00578738	0	0.231	4.17e-237	0	0.00401956
KCNIP4	1.18e-58	-0.00581252	0	0.015	3.34e-55	0	0.00403706
F13A1	5.61e-135	-0.00581681	0.001	0.185	1.59e-131	0.00292621	0.00697808
PAQR6	5.22e-11	-0.0060289	0.006	0.446	1.48e-07	0.0260645	0.0303613
TRPM6	8.07e-177	-0.00606332	0	0.169	2.28e-173	0	0.00421162
GPR42	2.9e-130	-0.00607614	0	0.138	8.21e-127	0.00136154	0.00558783
LINC02207	2.99e-142	-0.00608181	0.002	0.231	8.46e-139	0.00617086	0.0104214
TMEM47	9.11e-100	-0.00617517	0	0.138	2.58e-96	0	0.00428948
PODN	1.79e-134	-0.00620852	0	0.015	5.07e-131	0	0.00431269
CD109	8.26e-130	-0.00627657	0	0.031	2.34e-126	0.00103807	0.00540266
AC110597.1	2.47e-129	-0.00630889	0	0.046	6.98e-126	0	0.00438257
LANCL3	0	-0.00630934	0.005	0.062	0	0.0156648	0.0201164
CREG2	1.97e-73	-0.00634224	0	0.123	5.58e-70	0	0.00440578
ACTN2	1.24e-210	-0.00636152	0	0.185	3.51e-207	0.00117914	0.00560355
ADM	2.11e-64	-0.00640047	0.011	0.646	5.96e-61	0.0455764	0.0502254
KCNE4	6.47e-08	-0.00641489	0	0.062	0.000182924	0	0.00445637
SLC6A12	9.6e-235	-0.0064979	0.001	0.277	2.72e-231	0.00318116	0.00770968
TM7SF2	1.34e-153	-0.00649804	0.026	0.185	3.8e-150	0.0775416	0.0824059
FAM177B	0	-0.00661166	0.001	0.569	0	0.00337217	0.00798103
TNFRSF4	4.04e-163	-0.00664072	0.049	0.954	1.14e-159	0.164659	0.170033
LRRC39	1.35e-268	-0.00666233	0.002	0.415	3.8e-265	0.00706495	0.0117263
HS3ST3A1	0.131078	-0.0067256	0.001	0.169	1	0.00501965	0.00971582
MCM10	0	-0.0068319	0.001	0.031	0	0.00163508	0.00638958
MYO1E	0.198176	-0.00685995	0.004	0.385	1	0.0153533	0.0201927
HLA-DPB1	0.0200626	-0.00693134	0.806	1	1	7.01362	7.05221
MSR1	8.11e-261	-0.00706639	0.028	0.954	2.29e-257	0.104403	0.109826
ADORA3	0	-0.00725075	0.013	0.877	0	0.0426257	0.0478789
TMTC2	3.37e-278	-0.00746517	0.019	0.908	9.53e-275	0.0756244	0.0812046
PAWR	5.11e-212	-0.007764	0.002	0.292	1.44e-208	0.00414956	0.00956805
CNTNAP2	0	-0.00783475	0	0.108	0	0.000592115	0.00604074
METTL7B	5.04e-66	-0.00788642	0.001	0.123	1.43e-62	0.00122255	0.00671067
MCOLN1	0.955313	-0.00789251	0.047	0.523	1	0.160392	0.166757
SPHK1	3.59e-32	-0.00796717	0.001	0.523	1.02e-28	0.00322433	0.00877988
CDC6	1.8e-276	-0.00806195	0.004	0.046	5.08e-273	0.0119947	0.0176657
DIAPH3	6.94e-182	-0.00827003	0.001	0.015	1.96e-178	0.00131909	0.00707548
SLC44A3	7e-197	-0.00843171	0	0.231	1.98e-193	0	0.00586153
ADAMTS18	1.22e-177	-0.00861805	0	0.185	3.46e-174	0.000604673	0.00659975
QPCT	0.883485	-0.00865	0.001	0.046	1	0.0015888	0.00761209
S100P	1.53e-12	-0.00874724	0.002	0.246	4.34e-09	0.00814439	0.0142755
SDC4	3.62e-120	-0.0088394	0.08	1	1.02e-116	0.274755	0.28259
AKR1C3	2.76e-65	-0.0090427	0.002	0.092	7.8e-62	0.00434873	0.0106637
KCNE1	2.27e-227	-0.00925452	0	0.246	6.42e-224	0.000727409	0.00716745
EDNRB	1.59e-203	-0.00928134	0.001	0.415	4.5e-200	0.00317065	0.00964518
COL6A2	2.88e-163	-0.00931605	0.002	0.415	8.14e-160	0.00440825	0.0109151
HEPH	1.34e-199	-0.00948821	0.001	0.231	3.78e-196	0.00165053	0.00825982
DIRAS3	9.76e-275	-0.00951987	0.001	0.615	2.76e-271	0.00407437	0.0107218
HSD11B1	1.48e-240	-0.00971451	0	0.231	4.17e-237	0	0.00675631
BRCA2	9.54e-31	-0.00978528	0.019	0.615	2.7e-27	0.0792177	0.0865625
ZNF208	3.02e-246	-0.0100785	0.001	0.277	8.54e-243	0.00136485	0.00838473
BAALC-AS1	0	-0.0101654	0	0.031	0	0.000461743	0.007536
TOX3	0	-0.0102261	0	0.123	0	0	0.00711338
NTRK2	1.67e-143	-0.0103367	0.001	0.231	4.72e-140	0.00397616	0.0111953
AL392089.1	1.79e-134	-0.0103447	0	0.169	5.07e-131	0	0.0071962
TMCC3	5.01e-07	-0.0103739	0.004	0.431	0.00141659	0.0214592	0.0288306
KCTD8	0	-0.0104771	0	0.538	0	0.00056606	0.0078588
RARRES2	1.46e-07	-0.0105954	0.001	0.046	0.000413854	0.00155503	0.00893769
KCNJ9	4.09e-127	-0.0106528	0	0.138	1.16e-123	0.00114658	0.00856635
TMEM132E	1.42e-165	-0.0106873	0	0.015	4.02e-162	0	0.00743535
TNFSF13	0.338023	-0.0107234	0.023	0.523	1	0.0748297	0.0828485
OR7A5	1.38e-09	-0.0109443	0	0.215	3.91e-06	0	0.00761486
PLSCR1	8.43e-17	-0.0110439	0.082	0.708	2.38e-13	0.259284	0.268961
MPPED2	0	-0.0110599	0	0.015	0	0	0.00769558
TMPO	3.91e-22	-0.0113095	0.21	0.938	1.1e-18	0.763288	0.777165
GLDN	4.68e-32	-0.0113706	0.004	0.415	1.32e-28	0.0166451	0.0246894
LGI3	1.48e-288	-0.0115049	0.001	0.185	4.19e-285	0.00498661	0.013033
TKFC	2.11e-188	-0.0116484	0.017	0.185	5.96e-185	0.0493886	0.0578957
MEX3A	0	-0.0116905	0.001	0.108	0	0.00332775	0.011491
NR2F2	0	-0.0120061	0	0.015	0	0.000644833	0.00900693
SORBS1	0	-0.0121212	0.002	0.031	0	0.00742375	0.0159236
HHEX	0	-0.0123487	0.004	0.815	0	0.0107154	0.0194037
PARM1	0	-0.012509	0	0.338	0	0	0.00870826
DLL1	1.35e-231	-0.0126382	0.001	0.154	3.81e-228	0.00235195	0.0111712
CD40	0	-0.012823	0.012	0.877	0	0.0471947	0.0565439
AP000692.2	0.82002	-0.0129088	0.012	0.277	1	0.0480671	0.057487
ZNF683	3.61e-79	-0.0129575	0.002	0.277	1.02e-75	0.00727503	0.0163626
ST6GALNAC3	1.02e-164	-0.0129977	0.012	0.708	2.89e-161	0.0348668	0.0442324
MPZ	0	-0.0130007	0.003	0.092	0	0.0112131	0.0203667
FPR3	0	-0.013169	0.008	0.938	0	0.0276787	0.0371024
BGN	0	-0.0133521	0	0.031	0	0.000438973	0.00974097
SLC45A3	0.968098	-0.0133726	0	0.246	1	0.00156408	0.0108909
NIBAN3	1.02e-24	-0.0137442	0	0.308	2.89e-21	8.88e-05	0.00966199
HTATIP2	4.2e-40	-0.013791	0.108	0.862	1.19e-36	0.302093	0.314599
COX6A2	2.77e-224	-0.0138171	0	0.154	7.84e-221	0	0.0096233
TMSB15A	0	-0.0138875	0	0.123	0	0.000987227	0.0106693
TTC9B	0	-0.0140625	0	0.185	0	0.000488132	0.0102879
TYMSOS	1.59e-243	-0.0141099	0.001	0.169	4.48e-240	0.00447342	0.0143456
GDF15	8.56e-51	-0.0143504	0.001	0.185	2.42e-47	0.00507629	0.0151236
CDKN2B	0	-0.0143734	0.008	0.862	0	0.0335068	0.043855
ZEB2-AS1	5.26e-122	-0.0144232	0.004	0.154	1.49e-118	0.0149482	0.0251459
GTSE1	0.00170422	-0.014476	0.001	0.2	1	0.00122859	0.0113255
CAV1	1.43e-37	-0.0146148	0.003	0.308	4.05e-34	0.00945446	0.0197324
LINC00926	1.82e-22	-0.014938	0.001	0.415	5.14e-19	0.00158151	0.012006
SPINT2	1.39e-204	-0.0149455	0.022	0.862	3.94e-201	0.075685	0.0868865
GAPT	0	-0.015061	0	0.415	0	0	0.0104942
CENPN	2.88e-190	-0.0151613	0.012	0.8	8.13e-187	0.0406821	0.0516763
NEFM	2.79e-216	-0.0152726	0	0.308	7.88e-213	0.00112977	0.0117842
HEBP1	3.48e-283	-0.015322	0.031	0.985	9.84e-280	0.10283	0.114605
NPL	1.17e-235	-0.0153739	0.04	1	3.32e-232	0.162657	0.175113
CD248	2.07e-90	-0.0153953	0	0.062	5.85e-87	0	0.0107283
SMIM5	2.59e-49	-0.0154439	0	0.215	7.32e-46	0.00148259	0.0122609
TNS3	0.0176001	-0.0157336	0.022	0.538	1	0.0831521	0.0950293
SRPK3	0	-0.01575	0	0.046	0	0	0.0109769
MYBL1	1.58e-177	-0.0159053	0.008	0.246	4.48e-174	0.0274063	0.0387958
LONRF3	0	-0.0159644	0.002	0.046	0	0.011844	0.0231029
IGSF9B	0	-0.016023	0.003	0.169	0	0.019865	0.0312551
CDO1	0	-0.0160828	0.001	0.138	0	0.00299167	0.0142353
MEIS3	0	-0.0164067	0	0.185	0	0	0.0114372
AL136366.1	0	-0.0164287	0	0.015	0	0	0.0114526
SGO1	2.81e-95	-0.0164636	0.005	0.477	7.94e-92	0.0168985	0.0285695
GZMB	1.71e-21	-0.0166435	0.25	1	4.83e-18	1.70337	1.73474
SHISA2	4.52e-278	-0.0168272	0.001	0.508	1.28e-274	0.00808113	0.019908
SPIB	0	-0.0171489	0.001	0.523	0	0.0019121	0.0138926
AC097532.2	0	-0.0176686	0	0.015	0	0	0.0123222
TLL2	3.37e-225	-0.0177378	0	0.231	9.53e-222	0.000954617	0.0133372
NRARP	5.07e-132	-0.0178214	0.052	0.923	1.43e-128	0.160812	0.17524
LYN	3.8e-264	-0.0178571	0.012	0.8	1.08e-260	0.0506367	0.0637218
LEF1	8.47e-192	-0.0179144	0.029	0.8	2.39e-188	0.0995806	0.11332
INHBA	6.85e-28	-0.0179896	0	0.123	1.94e-24	0	0.0125475
MFAP4	8.83e-137	-0.0180515	0	0.046	2.5e-133	0.000510577	0.0131079
SMC2	1.31e-69	-0.018184	0.041	0.262	3.71e-66	0.127585	0.141887
ANKRD22	2.55e-177	-0.0182101	0.017	0.615	7.21e-174	0.0550276	0.0684289
CLSPN	4.63e-09	-0.0183894	0.016	0.492	1.31e-05	0.0606854	0.074292
DNAAF1	0	-0.0184557	0.002	0.077	0	0.00858017	0.0215653
GPRC5A	1.42e-77	-0.01862	0	0.231	4.02e-74	0.000475694	0.0134719
IDO1	2.14e-148	-0.018674	0.002	0.231	6.06e-145	0.00888842	0.0220322
ZNF367	0	-0.0187836	0.005	0.8	0	0.0136814	0.0269657
ANK2	2.92e-147	-0.0188848	0.001	0.262	8.26e-144	0.00293173	0.0161463
MACORIS	3.63e-17	-0.0189645	0.002	0.169	1.03e-13	0.0109689	0.024346
MLC1	0.925697	-0.0190065	0.001	0.262	1	0.00297402	0.0162749
TRIP13	0	-0.0190702	0.004	0.154	0	0.0116572	0.0251185
TALDO1	0.724895	-0.0190927	0.294	0.646	1	0.964892	0.991068
LMO4	2.69e-08	-0.0191149	0.079	0.431	7.62e-05	0.275166	0.292174
LDB3	0	-0.0194127	0	0.538	0	0.00138644	0.014952
MAP3K20	1.6e-33	-0.0194619	0.004	0.585	4.52e-30	0.00927143	0.0229787
UBD	0	-0.0195572	0.008	0.985	0	0.0285865	0.042625
AC068491.3	0	-0.0196903	0.024	0.954	0	0.0886245	0.103584
KLK1	4e-280	-0.0197829	0.001	0.354	1.13e-276	0.00680475	0.0207056
PLPPR1	0	-0.0199645	0	0.123	0	0.00203247	0.0159953
C1R	0	-0.0201096	0.005	0.723	0	0.017965	0.0322536
MMP19	4.86e-105	-0.0201342	0.002	0.169	1.37e-101	0.015462	0.0297331
SH2D6	0	-0.0201572	0	0.108	0	0.00660244	0.0207653
DHCR7	1.53e-44	-0.0202155	0.026	0.338	4.33e-41	0.0760107	0.0911942
AC092881.2	1.48e-240	-0.0202713	0	0.231	4.17e-237	0	0.0141502
KIF15	3.77e-35	-0.0205144	0	0.046	1.07e-31	0.00057658	0.0149059
UNC93B1	3.91e-295	-0.0206425	0.027	0.969	1.11e-291	0.0912949	0.107022
AL391807.1	1.79e-70	-0.0207249	0	0.338	5.07e-67	0	0.0144691
CCNB2	0	-0.0208615	0.003	0.077	0	0.00909912	0.0237968
TWISTNB	9.84e-07	-0.0210831	0.124	0.446	0.00278356	0.465793	0.487371
RFC5	2.65e-119	-0.0211552	0.018	0.246	7.49e-116	0.0445203	0.0599497
LURAP1L	1.56e-55	-0.0211916	0	0.246	4.41e-52	0.000393381	0.0151965
CCL8	2.27e-17	-0.0212203	0.002	0.062	6.41e-14	0.0115381	0.0265265
NCAPD2	8.26e-139	-0.0214183	0.031	0.846	2.34e-135	0.104086	0.1206
SNX1	2.02e-32	-0.0214269	0.078	0.308	5.7e-29	0.252302	0.27104
NRG1	9.77e-95	-0.021519	0	0.015	2.76e-91	0.00286645	0.0179372
RFC2	3.83e-125	-0.0215579	0.031	0.2	1.08e-121	0.0878698	0.104248
COL4A5	0	-0.0217414	0	0.662	0	0.00116674	0.0163686
RBP7	6.41e-128	-0.0217992	0.002	0.338	1.81e-124	0.00892003	0.0242807
CXCL12	0.281937	-0.0220387	0.011	0.477	1	0.0419784	0.0580179
IL6	0	-0.0221592	0.004	0.569	0	0.0136126	0.0293015
CHST1	1.85e-272	-0.0222073	0	0.262	5.23e-269	0	0.015512
MT1X	0.212649	-0.022347	0.241	0.677	1	0.7615	0.788997
DCN	0.0012424	-0.0224911	0	0.046	1	0	0.0157118
CHEK1	1.2e-207	-0.0225786	0.01	0.123	3.38e-204	0.0282525	0.0444716
IGFBP2	2.84e-220	-0.022633	0.013	0.185	8.04e-217	0.0479637	0.0645337
CD302	0	-0.0228083	0.015	0.954	0	0.0737181	0.090828
AC026369.3	0	-0.0228483	0.004	0.615	0	0.0162924	0.0325158
CTXN1	0	-0.0230729	0.001	0.046	0	0.0015338	0.01768
TFDP2	3.56e-51	-0.0230786	0.078	0.246	1.01e-47	0.257006	0.277276
RGS12	6.9e-155	-0.0234961	0.005	0.277	1.95e-151	0.0227946	0.0395884
KIF2C	4.36e-27	-0.0235063	0.003	0.308	1.23e-23	0.0141669	0.0308264
NPW	4.87e-223	-0.0237078	0	0.092	1.38e-219	0.000372871	0.0169478
TXNRD1	1.53e-29	-0.0237618	0.073	0.323	4.33e-26	0.226367	0.246733
BCL11A	0	-0.0240754	0	0.569	0	0.000836178	0.017678
TNFRSF13C	0	-0.0242381	0.007	0.708	0	0.0213072	0.0386107
SSPN	0	-0.0246423	0.002	0.169	0	0.00523128	0.0225489
MIA2	0.00998052	-0.0246522	0.127	0.631	1	0.455305	0.480386
IL7R	1.17e-107	-0.0247978	0.086	0.985	3.3e-104	1.04837	1.08388
PCDH7	0	-0.0248186	0	0.138	0	0.000557975	0.0179194
AC007405.3	0	-0.0250967	0	0.169	0	0	0.0175479
HAS1	1.62e-290	-0.025168	0	0.308	4.59e-287	0.000800521	0.0184128
SERTAD4-AS1	0	-0.0253333	0	0.569	0	0	0.0177148
CARNS1	0.00472133	-0.025404	0.005	0.354	1	0.0267179	0.0449572
NEK6	2.35e-47	-0.0255833	0.004	0.369	6.66e-44	0.00986922	0.027937
PIEZO2	1.48e-240	-0.0258005	0	0.231	4.17e-237	0	0.0180444
RACGAP1	9.52e-13	-0.0259167	0.018	0.415	2.69e-09	0.0433448	0.0622569
ACTG2	2.43e-64	-0.0260416	0.003	0.077	6.88e-61	0.0116049	0.0300309
MBNL2	1.63e-07	-0.0261381	0.072	0.431	0.000459863	0.2488	0.271631
NIPAL4	4.42e-241	-0.0263409	0	0.246	1.25e-237	0.000479043	0.0189137
SCG5	1.91e-87	-0.02669	0.008	0.323	5.39e-84	0.0289291	0.0481416
ICAM5	3.2e-14	-0.0267565	0.001	0.508	9.04e-11	0.00263414	0.0214027
EPHX1	2.18e-83	-0.0269879	0.009	0.323	6.16e-80	0.0291293	0.048562
PLS3	0	-0.0272966	0.009	0.846	0	0.027555	0.047182
CCDC36	0	-0.0275854	0	0.015	0	0.000498277	0.0198126
RNF13	1.46e-16	-0.027756	0.101	0.369	4.14e-13	0.308419	0.333836
HVCN1	1.42e-135	-0.02795	0.012	0.569	4.01e-132	0.032077	0.0522668
RGN	3.36e-247	-0.0279779	0	0.292	9.5e-244	0.000597481	0.0201912
CXADR	1.17e-178	-0.0281713	0.001	0.2	3.31e-175	0.00330687	0.0230908
NRIP1	6.37e-229	-0.028966	0.018	0.154	1.8e-225	0.0646503	0.086242
E2F1	4.78e-06	-0.0290894	0.004	0.308	0.0135176	0.0136304	0.0342759
MYL9	0	-0.0291032	0.001	0.554	0	0.0029861	0.0234246
HOXD1	5.11e-212	-0.029139	0.002	0.292	1.44e-208	0.00464634	0.0251441
FRRS1L	0	-0.0291898	0	0.077	0	0	0.0204389
HHIP-AS1	0	-0.0291959	0	0.354	0	0	0.0204432
AC022075.1	3.99e-10	-0.0292033	0.001	0.508	1.13e-06	0.00465332	0.0251969
FAM171A1	1.98e-255	-0.0296308	0.001	0.2	5.59e-252	0.0018431	0.0226322
GPR62	2.28e-113	-0.0296425	0.001	0.262	6.46e-110	0.0018192	0.0226161
OTOA	0	-0.0297377	0.022	0.985	0	0.0906218	0.113336
TMEM119	1.03e-79	-0.0298487	0.002	0.077	2.92e-76	0.0048465	0.0258529
TRIM47	9.02e-192	-0.0299482	0.013	0.2	2.55e-188	0.0353038	0.0570197
IP6K3	7.56e-05	-0.0300007	0	0.292	0.213862	0.00230051	0.0233615
ARHGAP23	0.004535	-0.0302387	0.002	0.523	1	0.00638019	0.0276964
IFNGR1	0.217653	-0.0305594	0.112	0.585	1	0.366744	0.396003
CD300LF	0	-0.0306573	0.004	0.538	0	0.0126352	0.034384
PTPRD-AS1	0.00514031	-0.0307599	0	0.292	1	0.000525718	0.0220871
RNF144B	0	-0.030815	0.01	0.938	0	0.0360457	0.058413
CITED4	4.58e-12	-0.0310884	0.037	0.6	1.3e-08	0.1119	0.13612
PRRG1	0	-0.0312176	0.001	0.185	0	0.00468578	0.0266625
SAMD11	0	-0.0313294	0	0.031	0	0.00139531	0.0233793
RAB42	0	-0.031884	0.005	0.785	0	0.0162087	0.0389172
SNHG18	0	-0.031967	0	0.585	0	0.00097567	0.0234027
LYPD1	3.11e-107	-0.0320619	0	0.2	8.79e-104	0.00139531	0.0238991
NENF	1.26e-10	-0.0322935	0.154	0.4	3.56e-07	0.443123	0.47579
DLC1	3.38e-05	-0.0326606	0.001	0.277	0.0955459	0.00317183	0.0261413
B3GALT2	5.72e-276	-0.0327687	0	0.215	1.62e-272	0	0.0229735
CCR1	1.35e-241	-0.0327773	0.007	0.677	3.81e-238	0.0210964	0.0445607
PRRX1	0	-0.033049	0	0.138	0	0.000452047	0.0236348
WLS	0	-0.0332002	0.001	0.138	0	0.00311841	0.0264704
CRIP2	0	-0.0335371	0.003	0.154	0	0.0068436	0.030523
SYNPO2L	0	-0.0335505	0	0.077	0	0.00268752	0.0262787
CDC42EP2	2.15e-55	-0.0342018	0.002	0.538	6.08e-52	0.0090312	0.033238
LMO2	2.32e-05	-0.0342344	0.005	0.292	0.0655828	0.0177197	0.0421585
CDCA8	6.18e-288	-0.0343819	0.002	0.031	1.75e-284	0.00748487	0.0317834
GJC2	3.02e-17	-0.0344431	0.004	0.369	8.54e-14	0.0148856	0.0394067
EEF1A2	1.89e-289	-0.0347509	0.003	0.215	5.35e-286	0.00662592	0.0311674
DMRT2	1.76e-20	-0.0348184	0.001	0.446	4.98e-17	0.00143767	0.0259007
RASL10A	0	-0.0349205	0.002	0.154	0	0.0109746	0.0357439
FCGBP	2.97e-221	-0.0349838	0.002	0.4	8.4e-218	0.00591215	0.0306026
MAP6D1	0	-0.0349914	0.001	0.154	0	0.00575225	0.0304442
EDN1	2.62e-09	-0.0351207	0	0.015	7.42e-06	0.00151668	0.0261966
TMPO-AS1	2.19e-281	-0.0353619	0.013	0.108	6.2e-278	0.0370109	0.0627431
KANK1	0	-0.0354172	0.001	0.062	0	0.00356616	0.0285079
ASPM	1.95e-117	-0.0355974	0.019	0.031	5.52e-114	0.0801637	0.107147
CYB5R2	1.23e-172	-0.0355982	0	0.277	3.47e-169	0	0.0249818
RMI2	2.62e-258	-0.0357313	0.001	0.062	7.42e-255	0.00205009	0.0271778
SIX1	0	-0.036043	0	0.031	0	0	0.0252978
AC010624.5	2.52e-290	-0.0360789	0	0.185	7.14e-287	0.00208882	0.027465
TMEM63A	1.21e-199	-0.0362505	0.027	0.892	3.43e-196	0.119173	0.147651
BUB1	9.72e-06	-0.0363902	0.012	0.385	0.0274994	0.0371359	0.0636291
NUDT4	9.71e-12	-0.0368014	0.207	0.831	2.74e-08	0.778337	0.824283
MT1M	0	-0.0370065	0	0.385	0	0.000997212	0.0270059
SYNDIG1	9.72e-76	-0.0371487	0	0.246	2.75e-72	0.00295609	0.0291171
LYL1	0	-0.0373322	0.018	1	0	0.0538087	0.0814337
PRELP	0	-0.0377474	0.001	0.031	0	0.00488331	0.0315226
SLC19A2	1.21e-27	-0.0378395	0.02	0.385	3.41e-24	0.0632137	0.0914689
SYT14	1.18e-195	-0.0383367	0	0.231	3.35e-192	0	0.0269292
UBE2T	0.139975	-0.0383785	0.036	0.538	1	0.0967998	0.126368
UNC5C	1.2e-211	-0.0384247	0	0.231	3.4e-208	0.00104508	0.0280651
ARHGAP11A	0.72937	-0.0387241	0.024	0.508	1	0.0766199	0.105909
S1PR5	2.64e-207	-0.0388715	0.002	0.523	7.48e-204	0.00493471	0.0323794
IL34	7.57e-180	-0.0390232	0	0.108	2.14e-176	0.00119302	0.0286437
GRIN2A	0	-0.0393254	0	0.015	0	0	0.0276332
CALN1	2.56e-26	-0.039647	0	0.477	7.25e-23	0	0.0278623
USP1	3.22e-13	-0.0400352	0.086	0.692	9.12e-10	0.257636	0.293025
DUBR	0	-0.0402878	0.002	0.169	0	0.00598279	0.0344711
POPDC3	0	-0.0403175	0	0.615	0	0	0.0283401
LST1	2e-67	-0.0405991	0.029	0.738	5.66e-64	0.109594	0.141262
AOPEP	3.01e-06	-0.0408686	0.014	0.354	0.00850416	0.0574191	0.087802
SERPINI1	1.52e-240	-0.041036	0.016	0.862	4.3e-237	0.0490908	0.0793596
TPX2	3.55e-12	-0.0412691	0.026	0.6	1e-08	0.0739578	0.105123
CSF3R	8.06e-142	-0.0415637	0.007	0.508	2.28e-138	0.0287536	0.0588228
LHFPL6	0.971925	-0.0415861	0	0.323	1	0.00119828	0.0304781
CLIP3	0	-0.0416881	0.003	0.185	0	0.00783463	0.0373818
RMDN3	1.83e-79	-0.0418901	0.033	0.262	5.16e-76	0.110519	0.143237
MAGI2	3.01e-144	-0.0419142	0.001	0.308	8.51e-141	0.00650012	0.0361706
STAT2	1.18e-43	-0.0421607	0.074	0.8	3.34e-40	0.263578	0.301049
OTUD7A	0	-0.0421871	0.002	0.108	0	0.00635043	0.0362125
RBM47	7.9e-174	-0.0422004	0.008	0.523	2.23e-170	0.023156	0.0535265
PRKAR2B	8.6e-305	-0.0425879	0.002	0.2	2.43e-301	0.0047414	0.0348431
PLEKHG1	2.65e-218	-0.0426793	0.007	0.662	7.49e-215	0.0184786	0.0490584
NECAB1	1.42e-58	-0.0428327	0.001	0.354	4.02e-55	0.00292694	0.0331496
IFI27	1.28e-205	-0.0430444	0.036	0.938	3.62e-202	0.129351	0.163554
THBS4	0	-0.0430545	0.002	0.092	0	0.0063388	0.0368237
SKA3	0	-0.0432419	0	0.046	0	0.000438973	0.0308791
TPPP3	0.328337	-0.0434655	0.001	0.508	1	0.00256445	0.0332293
ALDH3A2	1.74e-19	-0.0436838	0.027	0.4	4.93e-16	0.0942364	0.127876
PLAC8	0	-0.0438136	0.01	0.831	0	0.029882	0.0616385
LMO3	0	-0.0438439	0	0.031	0	0	0.0308567
CELSR2	0	-0.0439067	0.002	0.138	0	0.00905135	0.0402327
ZNF536	2.35e-187	-0.0439769	0	0.292	6.64e-184	0	0.0309518
KLHDC8B	0.000159027	-0.0442803	0.008	0.538	0.449728	0.0366237	0.0689338
MGST2	1.72e-135	-0.0452641	0.027	0.815	4.85e-132	0.0790696	0.113462
CLCN4	0	-0.0457596	0	0.169	0	0.000936372	0.0331931
SLC29A1	2.69e-219	-0.0458102	0.006	0.231	7.62e-216	0.0201812	0.053095
TMEM229B	6.68e-73	-0.046045	0.012	0.277	1.89e-69	0.0382529	0.0719242
CAV2	0	-0.0460699	0.001	0.708	0	0.00332957	0.0358862
MFAP3L	1.53e-98	-0.0461011	0	0.231	4.34e-95	0.000612041	0.0331028
POGLUT3	7.02e-183	-0.0465055	0.023	0.846	1.98e-179	0.0708644	0.105946
ATP1A1	2.62e-13	-0.0465988	0.158	0.785	7.4e-10	0.620707	0.67391
TNFSF13B	7.64e-90	-0.0467427	0.02	0.723	2.16e-86	0.0687336	0.103927
VAT1	5.37e-31	-0.0469061	0.026	0.369	1.52e-27	0.0822851	0.118052
LINC01411	3.13e-44	-0.046941	0	0.585	8.86e-41	0.00174068	0.0348704
SUSD4	0	-0.047014	0	0.169	0	0.0010182	0.0341763
TMEM38A	0	-0.04704	0	0.031	0	0	0.033143
CD55	6.74e-80	-0.0470467	0.067	0.877	1.9e-76	0.26549	0.307438
TJP2	2.1e-22	-0.0474305	0.004	0.308	5.93e-19	0.0153855	0.0493224
ZFYVE16	0.031014	-0.0476688	0.061	0.492	1	0.244533	0.286341
BLK	0	-0.0479333	0.002	0.569	0	0.00527452	0.0392357
RAB13	0	-0.0480619	0.009	0.138	0	0.0309929	0.0659179
MPV17L2	0.889604	-0.0481796	0.018	0.508	1	0.0537054	0.0894887
SYNJ2	0	-0.0482139	0.025	0.985	0	0.0695513	0.105899
KLF4	1.03e-144	-0.0484508	0.067	1	2.9e-141	0.270872	0.314277
NUSAP1	1.02e-19	-0.0484573	0.091	0.738	2.88e-16	0.323954	0.369178
S100A8	0	-0.0487993	0.009	0.631	0	0.0420126	0.0778616
TEAD4	1	-0.0489086	0	0.231	1	0	0.0344821
STMN2	2.02e-84	-0.0490676	0	0.185	5.72e-81	0	0.0345961
GRM3	0	-0.0490875	0.001	0.708	0	0.00181247	0.0364855
CX3CR1	0.91227	-0.0494729	0.001	0.108	1	0.00244749	0.0374196
CFL2	7.91e-07	-0.0495177	0.051	0.446	0.00223704	0.155256	0.195596
SREBF1	2.66e-170	-0.0498216	0.046	0.954	7.53e-167	0.155797	0.196408
FAM111B	7.78e-05	-0.0498885	0.003	0.246	0.220097	0.00653047	0.0419452
PID1	0	-0.0499567	0	0.062	0	0	0.0352338
ANOS1	4.25e-182	-0.0499925	0.005	0.523	1.2e-178	0.0200523	0.0560189
MNS1	0	-0.0500733	0	0.215	0	0.000501833	0.0358371
TRDC	2.61e-249	-0.0502781	0.02	0.831	7.38e-246	0.199409	0.241945
SLCO3A1	1.34e-09	-0.0503274	0.005	0.554	3.79e-06	0.0152391	0.05128
GPNMB	3.5e-35	-0.0504269	0.187	0.985	9.9e-32	0.866547	0.932943
ZFR2	0	-0.0508361	0	0.092	0	0	0.0358651
CSTA	8.2e-218	-0.0508539	0.007	0.462	2.32e-214	0.0268378	0.0636785
SMIM25	1.19e-295	-0.0521894	0.007	0.569	3.36e-292	0.0319697	0.0699846
AL390755.1	0	-0.0528963	0	0.031	0	0	0.0373453
CHCHD6	0.0608086	-0.053246	0.04	0.492	1	0.138578	0.181385
EPB41L3	3.53e-301	-0.0532961	0.005	0.769	9.99e-298	0.0203508	0.0587495
AC147651.1	1.33e-17	-0.0535667	0	0.015	3.75e-14	0	0.0378275
WDR76	1.11e-38	-0.053581	0.024	0.662	3.15e-35	0.0814839	0.122405
CDC20	6.93e-51	-0.0536552	0.004	0.323	1.96e-47	0.0130378	0.051423
RIPK2	0.0245062	-0.0540865	0.07	0.492	1	0.219042	0.265612
LINC00847	0.0638218	-0.0542494	0.037	0.492	1	0.100268	0.142429
NCF4	0	-0.0543055	0.02	0.985	0	0.0631823	0.103965
MMP15	0	-0.0551967	0.001	0.062	0	0.00160334	0.0406667
SEC14L5	1.49e-14	-0.055208	0	0.292	4.2e-11	0.000605889	0.0396384
CDR2L	0	-0.0556497	0	0.2	0	0	0.039327
NKAIN2	0	-0.0556903	0.001	0.738	0	0.00130721	0.040715
CDCA7	8.7e-241	-0.0557514	0.007	0.092	2.46e-237	0.0182376	0.0583565
SLC35F3	0	-0.0558111	0	0.092	0	0	0.0394433
NUCKS1	0.0341197	-0.0560764	0.504	0.615	1	2.28982	2.42021
MEGF10	1.64e-65	-0.0560987	0	0.262	4.63e-62	0.00226363	0.0420039
TYMS	0	-0.0565944	0.001	0.185	0	0.00369849	0.0438543
ABCA2	1.27e-102	-0.0566372	0.048	0.862	3.59e-99	0.203619	0.25181
DACH1	0	-0.056903	0	0.077	0	0	0.0402304
MPP1	6.08e-40	-0.0569211	0.042	0.323	1.72e-36	0.131649	0.17719
Z97205.2	2.95e-286	-0.0571479	0	0.092	8.35e-283	0	0.0404069
CYP27A1	6.93e-293	-0.0574431	0.028	0.954	1.96e-289	0.0999254	0.144604
ARHGAP24	4.27e-44	-0.0576233	0.004	0.585	1.21e-40	0.0146164	0.0559619
KCNK6	0.000220012	-0.0585315	0.016	0.415	0.622193	0.0569165	0.100678
CDT1	9.46e-298	-0.0587063	0.002	0.154	2.68e-294	0.0068549	0.048671
AL133467.1	3.45e-62	-0.0588666	0	0.369	9.75e-59	0.000881639	0.0425655
SLC40A1	2.41e-25	-0.0591089	0.01	0.369	6.81e-22	0.0324337	0.0756122
LAP3	3.26e-14	-0.059225	0.129	0.754	9.23e-11	0.415578	0.474899
TROAP	2.14e-143	-0.0592507	0.001	0.138	6.05e-140	0.00248761	0.0445164
P2RY14	0	-0.0593588	0.001	0.354	0	0.0017752	0.0438523
Z93241.1	1.6e-70	-0.0601883	0.086	0.908	4.53e-67	0.365018	0.423171
CD8A	2.35e-253	-0.0603004	0.036	0.985	6.64e-250	0.172363	0.222403
BAIAP2	8.89e-85	-0.0603298	0.009	0.308	2.51e-81	0.0352627	0.0794726
PAQR8	3.23e-174	-0.0604606	0.012	0.785	9.13e-171	0.0406453	0.0851836
HELLS	1.32e-11	-0.0608722	0.082	0.677	3.73e-08	0.312184	0.368735
CYBB	0	-0.0609082	0.018	0.969	0	0.0698198	0.115953
PTPRK	2.76e-271	-0.0609553	0.004	0.185	7.8e-268	0.0142534	0.0580248
GRINA	1.7e-08	-0.0609826	0.066	0.431	4.81e-05	0.211893	0.264218
SLC38A6	0.0025336	-0.061764	0.029	0.554	1	0.116124	0.164944
SLCO4A1-AS1	1.12e-268	-0.0618328	0	0.569	3.16e-265	0.000525456	0.0443394
CPOX	0.246585	-0.0623469	0.02	0.446	1	0.0635778	0.110548
HCAR3	0	-0.0628687	0.002	0.523	0	0.0066266	0.0514624
SEPTIN10	0	-0.0630091	0.003	0.154	0	0.00673763	0.0516807
NUPR1	1.33e-70	-0.0631674	0.117	0.985	3.77e-67	0.520544	0.588599
C21orf58	4.22e-29	-0.0632558	0.014	0.615	1.19e-25	0.0619456	0.109543
RBP1	4.39e-234	-0.0634505	0.001	0.4	1.24e-230	0.00575352	0.0509742
PHLPP1	2.21e-48	-0.0635355	0.015	0.338	6.26e-45	0.0492209	0.0964605
CDH11	0	-0.0635459	0	0.077	0	0.00338674	0.0485704
HIST1H1B	0.210921	-0.0635836	0.035	0.492	1	0.131216	0.182187
PI16	4.57e-129	-0.0636217	0	0.123	1.29e-125	0	0.045086
ITGA1	3.22e-94	-0.0636451	0.019	0.692	9.1e-91	0.0779636	0.126583
SPOCK1	0.264606	-0.0636535	0.002	0.492	1	0.00755016	0.0529998
CDKN1A	3.41e-44	-0.0638517	0.116	0.892	9.63e-41	0.373902	0.436075
MATN2	8.05e-143	-0.0643001	0	0.169	2.28e-139	0	0.0455776
SCN1B	1.31e-140	-0.0643383	0.007	0.277	3.71e-137	0.036586	0.0838598
RNF144A	4.3e-127	-0.0645073	0.007	0.292	1.21e-123	0.0183759	0.0649439
PGF	8.38e-227	-0.0646698	0.002	0.231	2.37e-223	0.00343118	0.049434
PTPRD	3.55e-193	-0.0656511	0	0.277	1e-189	0.00185958	0.0485033
CCN3	1.07e-282	-0.0659135	0	0.138	3.02e-279	0.000758887	0.0475419
CD14	5.35e-136	-0.0661104	0.058	0.954	1.51e-132	0.242035	0.300274
TECR	0.767513	-0.0661272	0.367	0.692	1	1.37956	1.49117
SESN3	8.67e-09	-0.066216	0.049	0.615	2.45e-05	0.155591	0.209866
BCAT1	1.85e-221	-0.0667352	0.036	0.938	5.24e-218	0.120052	0.17308
AK5	1.44e-229	-0.0672781	0.001	0.292	4.07e-226	0.00580936	0.0538248
AZI2	2.93e-16	-0.0680913	0.105	0.369	8.28e-13	0.331725	0.396085
ARC	1.16e-295	-0.068245	0.004	0.2	3.29e-292	0.014507	0.0636502
PTPN13	2.2e-170	-0.068277	0.018	0.2	6.23e-167	0.0720147	0.123969
ABCA8	3.05e-224	-0.0687579	0.001	0.277	8.63e-221	0.00294171	0.0518986
AL033523.1	0	-0.068758	0	0.631	0	0.00257369	0.0515127
MYO9A	5.3e-38	-0.0687665	0.047	0.323	1.5e-34	0.195046	0.253388
LINC01572	8.32e-216	-0.069157	0.003	0.015	2.35e-212	0.0147537	0.0645816
LINC00320	0	-0.0692864	0.001	0.754	0	0.00376631	0.0531492
TFEC	0	-0.0693428	0.009	0.923	0	0.0329795	0.0838419
TACC1	6.55e-26	-0.0694495	0.166	0.892	1.85e-22	0.611619	0.691098
APOLD1	1.9e-45	-0.0694511	0.115	0.892	5.38e-42	0.506165	0.580445
TCEAL4	3.87e-19	-0.0697409	0.027	0.4	1.09e-15	0.0950296	0.149264
CERS1	1.13e-07	-0.0700985	0	0.462	0.000319296	0.000680989	0.0505033
TNFRSF19	1.63e-190	-0.0706463	0	0.031	4.62e-187	0	0.0501871
SLCO1A2	0	-0.0706564	0.001	0.662	0	0.00261864	0.0529445
CCDC34	4.67e-135	-0.0707438	0.015	0.215	1.32e-131	0.0513274	0.104165
PCSK6	5.13e-37	-0.070752	0.002	0.354	1.45e-33	0.00748216	0.0581222
SRXN1	6.67e-06	-0.0711148	0.011	0.462	0.0188757	0.0304914	0.0825602
TMC7	3.91e-66	-0.0714604	0	0.262	1.1e-62	0.000394337	0.0511942
NDRG1	7.52e-56	-0.071542	0.065	0.815	2.13e-52	0.24728	0.31069
BMP2K	1.79e-08	-0.0717847	0.019	0.446	5.05e-05	0.0594599	0.113509
LGMN	0.0140869	-0.0719832	0.076	0.492	1	0.305379	0.372163
SRPX	0	-0.0721243	0	0.138	0	0.000416362	0.0517012
UBE2C	0	-0.0723267	0.004	0.123	0	0.0100817	0.062011
FRMD4A	1.16e-67	-0.0724488	0.035	0.277	3.29e-64	0.144721	0.203674
GALNT15	1.42e-126	-0.0725102	0.001	0.246	4.03e-123	0.00188007	0.0535217
VPREB3	1.28e-278	-0.0727806	0	0.492	3.61e-275	0.000266612	0.0520222
PTGS2	1.07e-230	-0.0727994	0.009	0.8	3.04e-227	0.0369679	0.0906368
LINC00921	2.22e-147	-0.0728356	0.009	0.738	6.27e-144	0.0422481	0.0962177
SPTLC2	9.54e-80	-0.0728479	0.039	0.246	2.7e-76	0.117146	0.175004
RASSF2	1.53e-75	-0.0729394	0.039	0.785	4.32e-72	0.12567	0.184044
RNASE6	2.27e-234	-0.0735632	0.025	0.877	6.42e-231	0.0784723	0.13489
PLAU	4.74e-106	-0.0737502	0.003	0.492	1.34e-102	0.013409	0.0665612
AL355881.1	1.21e-110	-0.0738536	0.003	0.246	3.43e-107	0.00752656	0.0604462
CENPW	2.83e-161	-0.0739322	0.013	0.231	8.01e-158	0.0336253	0.087975
ZMAT3	3.55e-63	-0.0739803	0.039	0.277	1e-59	0.139195	0.199136
CENPK	1.09e-62	-0.0740173	0.032	0.277	3.09e-59	0.0896034	0.146964
C10orf90	1.79e-73	-0.0740809	0	0.215	5.06e-70	0.00119524	0.0539484
MCHR1	1.23e-172	-0.0741412	0	0.046	3.47e-169	0	0.0527342
IGFBP5	0	-0.0741717	0.001	0.185	0	0.00176246	0.0546119
CD79A	0	-0.0752621	0.012	0.754	0	0.0317546	0.0870076
CNDP2	1.41e-38	-0.0754	0.104	0.846	4e-35	0.383814	0.45806
FSTL1	0	-0.0754275	0	0.062	0	0.000574382	0.0542784
AC006059.1	7.27e-109	-0.0756041	0.001	0.646	2.06e-105	0.00172707	0.0556222
BOK	1.98e-111	-0.075903	0	0.246	5.6e-108	0.000938465	0.0550097
AC009063.2	0	-0.0764512	0	0.785	0	0.000842753	0.0553097
SCARA3	0	-0.076459	0	0.154	0	0.000191235	0.0546285
KIF20B	6.37e-05	-0.0766844	0.082	0.462	0.180251	0.259529	0.328289
JAM3	2.48e-88	-0.0770179	0.002	0.292	7.01e-85	0.00918476	0.0645238
CITED1	0	-0.0770796	0	0.046	0	0	0.0548805
NT5E	0	-0.0779476	0.001	0.154	0	0.00304065	0.0587249
MAP1LC3A	0.0876521	-0.0781442	0.118	0.6	1	0.369503	0.445729
IL1RAP	7.67e-239	-0.0787467	0.004	0.231	2.17e-235	0.0100555	0.0667198
FGF2	0	-0.078876	0	0.077	0	0	0.0561948
EGR3	4.56e-06	-0.079042	0.032	0.569	0.0129077	0.133067	0.196877
PRR18	0	-0.0794709	0	0.754	0	0.000819276	0.0574961
ISG15	0.000106731	-0.079893	0.354	0.923	0.301835	1.5448	1.6897
PCOLCE	0.0267768	-0.0799578	0.008	0.415	1	0.0222629	0.0805187
HSPA2	1.99e-228	-0.0801546	0.028	0.831	5.63e-225	0.102012	0.164972
KCNK1	9.28e-18	-0.0802496	0.001	0.277	2.62e-14	0.0027151	0.0600713
CSF1R	7.08e-87	-0.0802503	0.012	0.677	2e-83	0.0453456	0.105141
ASRGL1	0	-0.0808297	0.004	0.185	0	0.012958	0.0713308
MYCL	0	-0.0813071	0.001	0.046	0	0.00191289	0.0599999
ADD3	0.648829	-0.0814319	0.128	0.554	1	0.491241	0.577834
PLA2G4C	8.25e-05	-0.0815355	0.005	0.323	0.233217	0.0173679	0.0765213
CCNB1	4.69e-287	-0.0816311	0.009	0.169	1.33e-283	0.0215119	0.080978
LIG1	3.95e-129	-0.0816437	0.03	0.831	1.12e-125	0.0974046	0.161299
FKBP10	0	-0.0819548	0	0.123	0	0.000332342	0.058803
DLG1	2.16e-48	-0.0821028	0.096	0.862	6.12e-45	0.395237	0.476941
PDGFA	0	-0.0821692	0.001	0.169	0	0.00187365	0.060592
NECTIN1	2.93e-301	-0.0821941	0.002	0.169	8.28e-298	0.00529007	0.064227
AC244502.1	0.0771609	-0.0822083	0.004	0.4	1	0.0165013	0.0761061
PTGR1	9.17e-194	-0.0824354	0.003	0.231	2.59e-190	0.00976866	0.069147
LINGO1	0	-0.0825849	0	0.169	0	0.00340716	0.0625215
PEG3	0	-0.0826698	0	0.169	0	0.0020724	0.0611705
SLC12A2	5.66e-08	-0.0831413	0.041	0.6	0.000160032	0.137432	0.204907
GGH	2.75e-110	-0.0833723	0.01	0.292	7.78e-107	0.0252604	0.0862549
PALD1	2.22e-29	-0.0834514	0.003	0.354	6.28e-26	0.00761286	0.067616
PRICKLE1	0	-0.0835129	0	0.046	0	0.00179712	0.0614992
INPP5D	9.8e-75	-0.08381	0.1	0.954	2.77e-71	0.415677	0.500353
NME2	0.820751	-0.0839033	0.426	0.708	1	1.6539	1.81282
LRP2	0	-0.0840677	0.001	0.923	0	0.00183287	0.0619453
RPS6KA2	7.76e-32	-0.0840875	0.004	0.385	2.19e-28	0.0160252	0.0770041
TBXAS1	1.23e-68	-0.0841219	0.024	0.708	3.48e-65	0.099182	0.165179
NACAD	1.02e-29	-0.084188	0.001	0.585	2.88e-26	0.00393108	0.0642582
GINS2	0	-0.0843119	0.007	0.123	0	0.0213987	0.0828685
BACE2	0	-0.084353	0.001	0.815	0	0.00387123	0.0643165
SMIM3	1.04e-214	-0.0845701	0.006	0.231	2.95e-211	0.0166813	0.0780601
PRCD	0	-0.0847104	0.001	0.169	0	0.00559084	0.0664038
SH3GL3	6.6e-22	-0.0848164	0.001	0.538	1.87e-18	0.00142106	0.0620599
FGF12	3.13e-271	-0.0852152	0	0.246	8.85e-268	0	0.060846
SERPINA3	1.71e-143	-0.0852765	0.001	0.231	4.84e-140	0.00318702	0.0642721
CNTNAP4	6.84e-233	-0.0857446	0.002	0.323	1.93e-229	0.0070204	0.0686856
SSTR2	1.91e-216	-0.0859212	0	0.138	5.4e-213	0.000410768	0.0618012
HPGD	1.17e-155	-0.0862045	0.053	0.954	3.3e-152	0.184494	0.257427
DPYSL5	5.6e-08	-0.0864199	0.001	0.308	0.000158375	0.00345742	0.0654031
GRID2	0	-0.0868945	0	0.015	0	0.000216358	0.0623113
FCGRT	2.99e-43	-0.0871589	0.143	0.938	8.47e-40	0.535089	0.630689
TKT	0.733893	-0.0877931	0.188	0.6	1	0.580155	0.6793
ARL4A	6.86e-29	-0.0878662	0.113	0.292	1.94e-25	0.372441	0.458626
PRC1	0.879463	-0.0878685	0.036	0.508	1	0.109841	0.179538
CSRP1	2.56e-08	-0.0884637	0.08	0.431	7.25e-05	0.231284	0.309148
ECSCR	1.04e-86	-0.0886385	0.001	0.031	2.93e-83	0.00400613	0.0676261
CLMN	2.88e-16	-0.0892608	0.002	0.277	8.16e-13	0.00582796	0.0700249
RSAD2	4.16e-36	-0.089722	0.009	0.508	1.18e-32	0.0378389	0.104432
DYNC1LI2	0.192758	-0.0899801	0.062	0.508	1	0.232169	0.311465
ITGB4	2.4e-05	-0.0907599	0.001	0.277	0.067821	0.00182402	0.0668734
SLC4A4	2.06e-21	-0.0908697	0.002	0.2	5.83e-18	0.00624578	0.0716639
G0S2	3.97e-240	-0.0914843	0.039	1	1.12e-236	0.151822	0.227227
SPRY2	2.97e-53	-0.091544	0.007	0.631	8.4e-50	0.0184297	0.085147
DOCK5	0	-0.0917627	0.002	0.662	0	0.00751379	0.0736786
NFKBIA	0.929182	-0.0918054	0.821	1	1	14.2662	15.2693
NCOA4	0.0217051	-0.0926317	0.077	0.492	1	0.230821	0.312441
LAT2	3.61e-125	-0.0927745	0.009	0.631	1.02e-121	0.0284183	0.096725
DIPK1C	2.12e-08	-0.092793	0	0.185	6e-05	0	0.0664327
HBEGF	1.89e-07	-0.0932578	0.02	0.569	0.000534288	0.0691399	0.140533
TRGC1	0	-0.0933041	0.018	0.938	0	0.0711981	0.142765
MAPK8IP1	7.68e-102	-0.0935009	0.005	0.323	2.17e-98	0.0223485	0.090801
CAVIN3	0	-0.0938069	0	0.492	0	0.000629575	0.0678543
GNPDA1	0.203084	-0.093844	0.04	0.538	1	0.124551	0.200132
NR2F1	1.22e-243	-0.0940192	0	0.185	3.45e-240	0	0.0673395
RFTN2	9.1e-171	-0.0941823	0.003	0.277	2.57e-167	0.0133449	0.0817053
KCND3	0	-0.0944974	0.001	0.662	0	0.00562786	0.0737022
LPAR5	0.073152	-0.094933	0.006	0.262	1	0.016189	0.0853059
FABP7	0	-0.0953204	0.003	0.123	0	0.011647	0.0807451
CACNB2	0.00317903	-0.0954435	0.001	0.015	1	0.00391729	0.072579
ECT2	3.52e-128	-0.0954556	0.006	0.262	9.95e-125	0.0231372	0.0931226
TTYH2	9.9e-86	-0.0955451	0.003	0.338	2.8e-82	0.00955704	0.0786804
SEMA6D	0	-0.0958846	0	0.092	0	0.000538465	0.069296
CHADL	1.87e-116	-0.0959844	0.002	0.323	5.3e-113	0.00562666	0.0748082
TMEM125	0	-0.0960076	0.001	0.677	0	0.00212801	0.071086
AC018647.1	1.09e-100	-0.0962834	0	0.215	3.09e-97	0.00303634	0.0722619
C1orf54	7.69e-51	-0.096314	0.005	0.308	2.18e-47	0.0203404	0.0907834
HAP1	0	-0.0965759	0	0.062	0	0	0.0692328
S100A9	1.76e-242	-0.0974334	0.021	0.754	4.97e-239	0.08	0.155458
CLASP2	3.01e-28	-0.0978336	0.044	0.354	8.52e-25	0.170398	0.252519
PDE4C	0.0058853	-0.097927	0.002	0.246	1	0.0119657	0.0830406
PMEPA1	8.49e-39	-0.0980406	0.008	0.385	2.4e-35	0.029957	0.102382
P2RY12	2.07e-30	-0.0980769	0	0.062	5.86e-27	0	0.0703457
HIP1	0.638443	-0.0981646	0.028	0.508	1	0.101564	0.179126
NKX2-2	0	-0.0985141	0	0.185	0	0.000497807	0.0712032
TMEM158	0	-0.0986976	0.001	0.154	0	0.00206109	0.0730134
PI3	1.66e-256	-0.0986987	0	0.246	4.7e-253	0	0.0708072
JCAD	0	-0.0988866	0.001	0.123	0	0.00466052	0.0759378
PTPRJ	1.3e-11	-0.0989223	0.102	0.4	3.66e-08	0.384196	0.482437
LMNB2	5.58e-74	-0.0990368	0.029	0.215	1.58e-70	0.0798594	0.156592
ANK3	0.00160534	-0.0992836	0.044	0.569	1	0.203161	0.288876
SH3BGR	1e-83	-0.0993956	0.003	0.308	2.83e-80	0.00922818	0.0812109
GJB1	3.25e-245	-0.0994989	0.001	0.6	9.19e-242	0.0051515	0.0769206
SAC3D1	1.35e-136	-0.0996065	0.019	0.231	3.81e-133	0.0563148	0.131821
VEGFA	0	-0.0996548	0.009	0.154	0	0.0360009	0.110093
MGST1	5.64e-31	-0.0997174	0.003	0.185	1.59e-27	0.00774225	0.0798598
FAM155A	0	-0.0997493	0	0.185	0	0	0.0715872
GAS6	0	-0.100353	0.011	0.108	0	0.0431677	0.118313
GRIK3	0	-0.10042	0	0.077	0	0	0.0720855
EVA1B	4.28e-238	-0.100607	0.034	0.969	1.21e-234	0.100158	0.179616
LRRC4C	0	-0.10098	0	0.215	0	0.000300785	0.0728242
RPRM	2.23e-196	-0.101206	0	0.031	6.3e-193	0.000464897	0.0731682
WARS	6.51e-50	-0.101598	0.028	0.323	1.84e-46	0.0944415	0.174294
IL1R2	4.08e-209	-0.101668	0.001	0.262	1.16e-205	0.00311642	0.0763575
CP	1.1e-48	-0.101787	0.001	0.108	3.12e-45	0.00173144	0.0749602
CCDC74A	0	-0.101848	0.001	0.062	0	0.00173049	0.0750044
SHC3	0	-0.101888	0	0.154	0	0	0.0731771
PLXNB1	3.97e-258	-0.102146	0.003	0.2	1.12e-254	0.0118255	0.0860619
AC096564.1	0	-0.1023	0.001	0.662	0	0.00745942	0.0814909
AC108134.2	4.16e-102	-0.102837	0.011	0.708	1.18e-98	0.0406328	0.117518
ACP2	4.37e-110	-0.103254	0.018	0.262	1.24e-106	0.0669179	0.146076
VGF	0	-0.104156	0.002	0.138	0	0.00540178	0.0806713
SOD2	5.35e-12	-0.104284	0.291	0.938	1.51e-08	1.25345	1.42237
TIMP1	5.13e-269	-0.104583	0.019	0.877	1.45e-265	0.0544356	0.133712
MGLL	2.78e-155	-0.105191	0.008	0.262	7.87e-152	0.0251838	0.102725
PANTR1	2.24e-306	-0.106553	0	0.2	6.32e-303	0.00196434	0.0787673
FXYD7	2.39e-135	-0.10672	0.003	0.662	6.77e-132	0.00728564	0.0846222
CCN1	1.36e-16	-0.106898	0	0.154	3.83e-13	0.000459031	0.0774049
MCM4	1.52e-209	-0.106955	0.015	0.185	4.3e-206	0.0524197	0.133407
PEX5L	0	-0.107191	0.001	0.677	0	0.00292393	0.0802788
PCDH18	0	-0.107915	0	0.046	0	0	0.0776697
HIST1H4H	1.25e-19	-0.108117	0.025	0.6	3.53e-16	0.090597	0.175468
SIRT2	0.676996	-0.108431	0.117	0.569	1	0.381308	0.489127
RDH10	1.71e-41	-0.108745	0.04	0.692	4.84e-38	0.146443	0.236198
PLVAP	0.925541	-0.108936	0	0.031	1	0.00390376	0.0826425
CTNND2	5.44e-284	-0.109077	0.001	0.231	1.54e-280	0.00651456	0.0855643
HPR	4.95e-119	-0.109261	0	0.015	1.4e-115	0	0.0786755
SNX10	2.74e-164	-0.109464	0.059	1	7.73e-161	0.213833	0.309516
HEXB	0.287084	-0.109876	0.095	0.569	1	0.283432	0.384996
CNTN1	0	-0.110226	0	0.123	0	0.00285439	0.082478
SNORC	0.988335	-0.110696	0	0.477	1	0.00118323	0.0810264
SLC48A1	1.75e-102	-0.111043	0.016	0.277	4.94e-99	0.0535231	0.137814
ARHGAP29	1.26e-61	-0.111094	0	0.185	3.57e-58	0.00213749	0.0823552
STXBP5-AS1	0	-0.111161	0	0.046	0	0.000525325	0.0806645
SFRP4	1	-0.111347	0	0.062	1	0	0.0802364
NLN	5.97e-204	-0.111581	0.002	0.262	1.69e-200	0.00806871	0.0891291
UNC5B	8.53e-153	-0.111931	0.002	0.262	2.41e-149	0.00846184	0.0898184
NEDD4L	0.0309895	-0.112246	0.002	0.462	1	0.00933595	0.0910008
RGS16	1.31e-29	-0.112419	0.055	0.338	3.7e-26	0.195287	0.292153
KLRC3	1.56e-236	-0.112558	0.005	0.215	4.41e-233	0.025163	0.108349
GATM	2.9e-48	-0.112699	0.006	0.554	8.19e-45	0.0202282	0.103121
NTM-AS1	0.959117	-0.113132	0.001	0.323	1	0.00195404	0.083687
NETO2	3.56e-78	-0.113433	0.002	0.169	1.01e-74	0.0066548	0.0889987
AXL	0	-0.114064	0.014	0.785	0	0.0573782	0.144371
BAALC-AS2	0	-0.11435	0	0.154	0	0	0.0824871
PDZRN3	0	-0.114527	0	0.092	0	0	0.0826199
MCM3	7.97e-54	-0.114644	0.049	0.769	2.26e-50	0.142167	0.236634
DNAJC9	0.160349	-0.114766	0.108	0.585	1	0.308842	0.417212
LINC01608	0	-0.114858	0	0.138	0	0.000781592	0.0837145
AURKA	6.14e-218	-0.11543	0.02	0.138	1.74e-214	0.0578056	0.145918
FOXD3-AS1	3.65e-272	-0.116165	0	0.108	1.03e-268	0	0.0838501
SQSTM1	6.18e-06	-0.116853	0.447	0.985	0.0174725	2.31366	2.59323
ADAP2	8.73e-202	-0.117143	0.012	0.754	2.47e-198	0.0504748	0.139329
ABCA1	0.452545	-0.117294	0.037	0.508	1	0.127088	0.222551
TMEM140	3.37e-174	-0.1175	0.038	0.923	9.52e-171	0.116411	0.211142
NCAPG2	2.79e-52	-0.117874	0.008	0.6	7.9e-49	0.03241	0.120304
KCTD12	0.243541	-0.118372	0.031	0.508	1	0.122918	0.218938
SCPEP1	6.08e-93	-0.11872	0.083	0.954	1.72e-89	0.301418	0.413042
TNFRSF12A	9.2e-59	-0.118853	0.016	0.615	2.6e-55	0.0455559	0.135339
CREB5	2.95e-243	-0.119068	0.001	0.2	8.33e-240	0.00183862	0.0880301
FAM107B	1.05e-14	-0.119092	0.246	0.908	2.96e-11	0.894369	1.05738
CD74	0.0114946	-0.119937	0.9	1	1	13.3717	14.6175
FAM171B	0	-0.119938	0.003	0.2	0	0.00965063	0.0971753
KNL1	1.11e-37	-0.120115	0.017	0.369	3.13e-34	0.0468781	0.137769
FHL1	1.25e-214	-0.120212	0.002	0.262	3.54e-211	0.00821599	0.0958248
ARHGAP5-AS1	0	-0.120366	0.001	0.123	0	0.00223604	0.0894414
FRMD6	0	-0.120493	0.002	0.108	0	0.00657485	0.0942536
PCDH20	0	-0.120774	0	0.046	0	0	0.0873183
SEMA3C	3.4e-296	-0.120778	0.001	0.385	9.6e-293	0.00231471	0.0898376
PPP1R1B	0	-0.120973	0	0.015	0	0	0.0874678
TMOD1	3.79e-10	-0.121142	0.008	0.554	1.07e-06	0.0245362	0.114281
PXK	0.0640237	-0.121948	0.038	0.492	1	0.120222	0.219029
AGT	0	-0.122076	0	0.123	0	0	0.0882996
ITPR2	1.84e-45	-0.122123	0.078	0.815	5.2e-42	0.333627	0.451433
INF2	0.267679	-0.122451	0.01	0.508	1	0.0360549	0.127832
NOS1	0	-0.12314	0	0.169	0	0.000749717	0.0899192
OAS1	0	-0.123148	0.025	0.954	0	0.0679429	0.163106
HSBP1	0.00627076	-0.123192	0.125	0.492	1	0.37403	0.496514
CLEC14A	3.38e-22	-0.123396	0	0.077	9.57e-19	0	0.0892956
MAN2B1	6.98e-38	-0.123417	0.047	0.723	1.98e-34	0.172554	0.277278
AK6	7.06e-15	-0.123489	0.085	0.385	2e-11	0.231342	0.341382
SLC38A5	2.66e-87	-0.123725	0.028	0.262	7.51e-84	0.0886138	0.186093
IRF8	2.94e-157	-0.124131	0.012	0.708	8.31e-154	0.0378291	0.131079
RASGRP3	0	-0.12472	0.004	0.677	0	0.0189598	0.110968
TOP2A	1.44e-35	-0.1249	0.015	0.369	4.07e-32	0.0497286	0.144658
ABHD12	2.64e-57	-0.124911	0.046	0.277	7.47e-54	0.143396	0.246806
DTYMK	7.76e-63	-0.125215	0.047	0.262	2.2e-59	0.130234	0.232713
ALDH2	2.45e-29	-0.125691	0.023	0.646	6.94e-26	0.104155	0.204666
A2M	8.67e-05	-0.125931	0.048	0.585	0.245054	0.205318	0.315257
CMTM8	2.39e-293	-0.126267	0.008	0.123	6.75e-290	0.0224081	0.115923
RTN1	5.31e-108	-0.126523	0	0.338	1.5e-104	0.00105765	0.0928142
CRNDE	1.36e-67	-0.127042	0.004	0.354	3.83e-64	0.00993622	0.102903
ELOVL1	4.28e-105	-0.127755	0.065	0.923	1.21e-101	0.189022	0.299116
PLPP2	0	-0.12798	0.016	1	0	0.0461868	0.143233
BEST1	0.00248915	-0.128238	0.005	0.477	1	0.0160623	0.110513
DLG2	4.69e-63	-0.128284	0.005	0.646	1.33e-59	0.0220456	0.117089
IGFBP7	3.98e-136	-0.128872	0.005	0.292	1.13e-132	0.0256343	0.121468
DDIT3	1.19e-12	-0.128964	0.341	1	3.37e-09	1.48485	1.7172
HMOX1	6.46e-184	-0.129326	0.048	0.954	1.83e-180	0.170457	0.280226
C3orf70	0	-0.129433	0	0.123	0	0.000779578	0.0947165
MYO10	0.00178629	-0.129544	0.002	0.477	1	0.00667702	0.101252
FA2H	0	-0.129691	0.001	0.185	0	0.00286627	0.097195
DSEL	0	-0.129831	0.003	0.154	0	0.0145466	0.110082
ENG	0.000387682	-0.12986	0.011	0.462	1	0.0485753	0.147338
PCDHB10	0	-0.12998	0	0.062	0	0.000473028	0.0947964
GASK1B	7.23e-85	-0.129999	0.002	0.323	2.05e-81	0.00694002	0.101887
GSTA4	0	-0.131061	0.003	0.185	0	0.00834182	0.104234
CEBPB	1.5e-20	-0.131189	0.265	1	4.23e-17	1.20349	1.41326
SLC31A2	0	-0.131594	0.021	0.938	0	0.0743686	0.176975
GRIA3	0	-0.132309	0	0.092	0	0	0.0960464
SH3BP5	1.63e-59	-0.132355	0.12	0.954	4.61e-56	0.387242	0.520531
SMIM14	1.76e-179	-0.132598	0.016	0.815	4.99e-176	0.0475525	0.148396
ASAH1	0.0730272	-0.133092	0.194	0.662	1	0.751817	0.921115
ST18	6.69e-108	-0.133938	0.001	0.231	1.89e-104	0.00572644	0.103569
CHI3L1	9.06e-123	-0.134114	0.028	0.8	2.56e-119	0.0985668	0.205588
RGS17	0	-0.134313	0.001	0.169	0	0.00156736	0.0992902
ATCAY	1.33e-239	-0.134529	0	0.262	3.76e-236	0	0.0977342
MAP7	0.023349	-0.135034	0.008	0.385	1	0.0280712	0.128944
FSCN1	6.73e-06	-0.135472	0.011	0.462	0.0190261	0.0335996	0.135359
SMC1A	1.73e-17	-0.13556	0.114	0.754	4.9e-14	0.40734	0.54599
GNG11	2.86e-63	-0.135812	0	0.123	8.08e-60	0	0.0987112
NRBP2	4.88e-132	-0.135894	0.009	0.277	1.38e-128	0.0354694	0.137746
MTUS1	7.98e-16	-0.136377	0.008	0.415	2.26e-12	0.0305107	0.132677
CENPF	2.6e-19	-0.136401	0.046	0.385	7.34e-16	0.159605	0.274592
EMP3	6.72e-07	-0.136552	0.393	1	0.00189927	1.55017	1.80333
PLTP	1.32e-50	-0.13686	0.034	0.723	3.73e-47	0.125367	0.237351
CDC42EP1	0	-0.137128	0.001	0.754	0	0.00311136	0.103135
TCIM	0	-0.137612	0.001	0.754	0	0.00526051	0.105869
C1orf198	9.97e-114	-0.137835	0.006	0.308	2.82e-110	0.018015	0.120074
APLN	6.74e-162	-0.137855	0	0.154	1.91e-158	0	0.100268
HHIP	0	-0.13788	0.002	0.708	0	0.00854427	0.109688
APOL2	3.17e-124	-0.138026	0.073	0.985	8.97e-121	0.236322	0.360447
[truncated: 829 more rows]
